# Supplementary material for: A comprehensive survey of non-canonical splice sites in the human transcriptome
Source: Nucleic Acids Res. 2014 Aug 14;42(16):10564–78. doi: 10.1093/nar/gku744 (PMC4176328; doi:10.1093/nar/gku744)
Supplement: SUPPLEMENTARY DATA [file supp_gku744_Supplementary_Data.xlsx]

## Sheet: Total
List of the total non-canonical splice junctions that were present in at least two sources of data
Gene name	Splice Junction ID	Chromosome	Strand	Start	End	Intron length	Dinucleotides	Type-like	score	Mixture of 16 tissues reads	GM12878 reads	Human cDNAs	Human ESTs	Total 16 tissue samples reads	Number of tissues	Tissues	%GC	Direct Repeats	Homopolymer length	Homopolymer nucleotide	GENCODE v.17 ID
A2M	chr12:9221436-9222339	chr12	-	9221436	9222339	903	TAGT	Non-U2/U12	34.0395	1	0	0	3	8	1	prostate	33.0011	0	3	G	Unannotated
ABCA5	chr17:67251777-67251874	chr17	-	67251777	67251874	97	GGTT	Non-U2/U12	45.3479	6	1	0	2	48	3	testes,liver,kidney	23.7113	0	7	A	Unannotated
AC004381.6.1	chr16:20839857+20843474	chr16	+	20839857	20843474	3617	AGTC	Non-U2/U12	44.0002	25	6	0	3	207	1	testes	38.1808	1	7	A	Unannotated
AC004381.6.1	chr16:20818167+20818273	chr16	+	20818167	20818273	106	GGAG	U2_GTAG	77.258	16	0	0	4	7	1	testes	61.3208	2	2	C	Unannotated
AC004448.3.1	chr17:19349695-19349763	chr17	-	19349695	19349763	68	CGCC	Non-U2/U12	26.7278	18	25	0	0	1	0	0	66.1765	0	2	A	Unannotated
AC022596.1.1	chr17:16676950+16699356	chr17	+	16676950	16699356	22406	ATAG	U2_GTAG	87.3236	19	0	0	0	6	2	brain,white_blood_cells	39.8465	2	2	G	Unannotated
AC034220.3.1	chr5:131670619-131702258	chr5	-	131670619	131702258	31639	TTAG	U2_GTAG	84.9445	3	0	0	1	35	5	thyroid,brain,prostate,breast,kidney	42.081	3	2	G	Unannotated
ACAD10	chr12:112162021+112162043	chr12	+	112162021	112162043	22	ATAG	Non-U2/U12	74.3411	6	13	0	6	0	0	0	50	22	1	None	Unannotated
ACAD8	chr11:134127151+134128395	chr11	+	134127151	134128395	1244	GTTG	U2_GTAG	76.6466	3	0	1	8	12	2	thyroid,testes	48.8746	3	2	A	Unannotated
ACAD8	chr11:134128518+134128889	chr11	+	134128518	134128889	371	GTTG	U2_GTAG	73.0942	4	6	1	3	12	2	thyroid,lymph_node	49.5957	1	1	None	Unannotated
ACADSB	chr10:124817347+124817377	chr10	+	124817347	124817377	30	ATAA	Non-U2/U12	74.3129	4	0	1	2	142	6	thyroid,heart,brain,breast,prostate,liver	43.3333	6	3	A	Unannotated
ACADVL	chr17:7124373+7124853	chr17	+	7124373	7124853	480	CCTC	Non-U2/U12	41.4096	3	0	0	3	0	0	0	54.5833	2	2	C	Unannotated
ACAP1	chr17:7253733+7254268	chr17	+	7253733	7254268	535	GGAG	U2_GTAG	78.1231	34	6	0	0	186	5	colon,adipose,breast,testes,liver	57.5701	2	2	G	Unannotated
ACCN1	chr17:32366528-32366624	chr17	-	32366528	32366624	96	TTCG	Non-U2/U12	58.0105	157	123	0	0	0	0	0	57.2917	1	1	None	Unannotated
ACSF2	chr17:48551360+48551559	chr17	+	48551360	48551559	199	GGAG	U2_GTAG	85.9508	6	0	0	0	14	2	ovary,breast	63.3166	2	1	None	Unannotated
ACTB	chr7:5568348-5568789	chr7	-	5568348	5568789	441	GAAT	Non-U2/U12	44.5762	2	0	0	10	43	7	adipose,brain,breast,ovary,prostate,adrenal,white_blood_cells	53.9683	1	1	None	Unannotated
ACTB	chr7:5568353-5568795	chr7	-	5568353	5568795	442	CCTA	Non-U2/U12	35.3252	13	0	0	5	55	7	skeletal_muscle,adipose,colon,lung,adrenal,prostate,ovary	54.2986	1	2	C	Unannotated
ACTB	chr7:5568353-5568793	chr7	-	5568353	5568793	440	AGTA	Non-U2/U12	33.8631	0	0	0	7	4	1	adipose	54.0909	0	4	C	Unannotated
ACTG1	chr17:79477862-79477955	chr17	-	79477862	79477955	93	AATG	Non-U2/U12	31.7985	2	0	0	6	33	6	thyroid,lymph_node,lung,colon,adrenal,ovary	65.5914	0	2	C	Unannotated
ACTG1	chr17:79478649-79478928	chr17	-	79478649	79478928	279	GTTT	U2_GTAG	64.0084	4	0	0	8	0	0	0	55.1971	0	1	None	Unannotated
ACTG1	chr17:79477862-79477956	chr17	-	79477862	79477956	94	CATG	Non-U2/U12	46.0828	4	0	0	7	11	2	liver,white_blood_cells	65.9574	2	1	None	Unannotated
ACTG2	chr2:74140769+74141804	chr2	+	74140769	74141804	1035	ACCC	Non-U2/U12	45.378	4	0	0	0	14	2	prostate,colon	47.9227	3	2	C	Unannotated
ACTR10	chr14:58678117+58680348	chr14	+	58678117	58680348	2231	ATAG	U12_ATAC	80.0212	13	528	0	0	3865	16	thyroid,heart,testes,skeletal_muscle,adipose,white_blood_cells,brain,lymph_node,colon,breast,lung,adrenal,prostate,ovary,kidney,liver	36.1273	4	3	C	ENST00000556694.1,ENST00000254286.4
ACTR1A	chr10:104248891-104250305	chr10	-	104248891	104250305	1414	GTTG	U2_GTAG	64.1355	0	0	0	3	3	1	prostate	43.0693	1	2	G	Unannotated
ACTR1A	chr10:104248905-104250305	chr10	-	104248905	104250305	1400	GTTG	U2_GTAG	71.3894	0	0	0	3	22	2	lymph_node,liver	43.1429	0	1	None	Unannotated
ACTR2	chr2:65455091+65466986	chr2	+	65455091	65466986	11895	GTGT	U2_GTAG	64.1959	4	0	0	3	0	0	0	42.6398	0	3	G	Unannotated
ACTR2	chr2:65478234+65480863	chr2	+	65478234	65480863	2629	TAGT	Non-U2/U12	25.2901	6	0	0	4	4	1	adrenal	40.2815	1	2	G	Unannotated
ADAM9	chr8:38854455+38854472	chr8	+	38854455	38854472	17	GCGG	Non-U2/U12	61.3099	6	17	0	0	0	0	0	82.3529	24	3	G	Unannotated
ADARB1	chr21:46591599+46595597	chr21	+	46591599	46595597	3998	GTAA	U2_GTAG	78.2724	45	0	0	0	118	5	colon,prostate,adipose,lung,heart	39.0195	2	1	None	Unannotated
ADAT2	chr6:143753748-143754967	chr6	-	143753748	143754967	1219	GTAT	U12_GTAG	82.3156	6	0	5	16	205	12	thyroid,heart,testes,brain,lymph_node,lung,liver,adrenal,prostate,ovary,kidney,white_blood_cells	32.1575	0	4	A	ENST00000237283.8
ADD1	chr4:2895818+2896307	chr4	+	2895818	2896307	489	TGCA	Non-U2/U12	28.5526	3	0	0	6	0	0	0	40.8998	0	2	T	Unannotated
ADH1B	chr4:100240208-100242019	chr4	-	100240208	100242019	1811	ATAA	U12_ATAC	85.5818	7	0	0	0	36	3	lung,adipose,breast	33.3517	3	4	A	Unannotated
ADH1B	chr4:100240039-100242467	chr4	-	100240039	100242467	2428	AGAA	Non-U2/U12	31.3221	4	0	0	3	1	0	0	32.1664	1	1	None	Unannotated
ADI1	chr2:3504765-3517629	chr2	-	3504765	3517629	12864	AGTA	Non-U2/U12	33.3239	6	0	0	4	0	0	0	43.3147	1	3	A	Unannotated
AGTPBP1	chr9:88307730-88327417	chr9	-	88307730	88327417	19687	GGTT	Non-U2/U12	44.9225	19	15	1	1	35	6	thyroid,heart,testes,lymph_node,lung,ovary	38.0403	0	7	A	Unannotated
AHCY	chr20:32883257-32883369	chr20	-	32883257	32883369	112	GGTG	Non-U2/U12	57.6134	10	0	0	3	11	2	prostate,testes	66.9643	11	1	None	Unannotated
AHNAK	chr11:62294030-62294078	chr11	-	62294030	62294078	48	TGAG	Non-U2/U12	57.1604	187	45	0	0	26	4	brain,testes,skeletal_muscle,heart	58.3333	12	1	None	Unannotated
AIG1	chr6:143458127+143486219	chr6	+	143458127	143486219	28092	GTGT	Non-U2/U12	55.0183	0	0	0	9	6	1	breast	40.0541	1	4	T	Unannotated
AIMP1	chr4:107237967+107246141	chr4	+	107237967	107246141	8174	TTAG	U2_GTAG	83.9052	6	10	0	5	31	3	thyroid,testes,kidney	37.9985	2	2	G	Unannotated
AKAP2	chr9:112899342+112899387	chr9	+	112899342	112899387	45	GAAG	Non-U2/U12	64.343	17	49	0	0	20	3	adrenal,adipose,breast	55.5556	6	5	C	Unannotated
AKR1C3	chr10:5144844+5147787	chr10	+	5144844	5147787	2943	GAGG	Non-U2/U12	36.4517	5	0	0	2	28	4	lung,adipose,liver,kidney	35.5759	0	6	T	Unannotated
AKR1C3	chr10:5144843+5147788	chr10	+	5144843	5147788	2945	TGGT	Non-U2/U12	33.5123	8	0	1	1	23	2	adipose,breast	35.5518	1	4	T	Unannotated
AKT2	chr19:40738773-40738871	chr19	-	40738773	40738871	98	CCCC	Non-U2/U12	37.5046	10	11	0	0	0	0	0	66.3265	2	2	C	Unannotated
AKT2	chr19:40738773-40738869	chr19	-	40738773	40738869	96	ATCC	Non-U2/U12	60.4852	74	113	2	1	8	1	lung	65.625	4	4	C	Unannotated
AKT2	chr19:40738774-40738871	chr19	-	40738774	40738871	97	CCCC	Non-U2/U12	40.1619	4	12	0	0	2	0	0	65.9794	3	3	C	Unannotated
AL844908.5.1	chr21:46347858+46348669	chr21	+	46347858	46348669	811	GTTG	U2_GTAG	79.07	0	110	2	3	0	0	0	58.1998	3	2	G	Unannotated
ALB	chr4:74277839+74279135	chr4	+	74277839	74279135	1296	AGTA	Non-U2/U12	29.1105	0	0	0	3	3	1	liver	38.7346	0	2	G	Unannotated
ALCAM	chr3:105250909+105252444	chr3	+	105250909	105252444	1535	GGGC	Non-U2/U12	43.4985	8	38	0	1	40	2	thyroid,lung	36.6775	0	7	A	Unannotated
ALDH1A1	chr9:75555170-75567853	chr9	-	75555170	75567853	12683	AAAC	Non-U2/U12	37.2211	0	0	0	5	10	1	kidney	36.1192	1	1	None	Unannotated
ALDH2	chr12:112241779+112247350	chr12	+	112241779	112247350	5571	GACA	Non-U2/U12	34.0083	5	0	0	0	9	2	adipose,breast	48.9858	0	1	None	Unannotated
ALDOA	chr16:30080708+30080818	chr16	+	30080708	30080818	110	AGCA	Non-U2/U12	36.7665	9	0	0	3	2	0	0	64.5455	1	2	G	Unannotated
ALDOA	chr16:30080710+30080820	chr16	+	30080710	30080820	110	GTGG	U2_GTAG	70.9679	0	0	0	39	5	1	white_blood_cells	65.4545	1	1	None	Unannotated
ALDOC	chr17:26901823-26902265	chr17	-	26901823	26902265	442	ATTG	Non-U2/U12	56.1295	0	4	1	2	0	0	0	51.81	7	1	None	Unannotated
ALG6	chr1:63872797+63876816	chr1	+	63872797	63876816	4019	GTAT	U12_GTAG	88.3203	7	57	5	16	358	14	heart,testes,skeletal_muscle,adipose,white_blood_cells,brain,lymph_node,colon,breast,adrenal,prostate,ovary,kidney,liver	34.1627	0	2	A	ENST00000371108.4
ANKHD1	chr5:139928661+139928821	chr5	+	139928661	139928821	160	GTTG	U2_GTAG	69.7176	11	5	0	0	16	3	thyroid,heart,kidney	50.625	1	1	None	Unannotated
ANXA1	chr9:75777775+75778390	chr9	+	75777775	75778390	615	AGCA	Non-U2/U12	35.9791	5	0	0	4	0	0	0	40.3252	1	3	G	Unannotated
ANXA11	chr10:81917519-81917723	chr10	-	81917519	81917723	204	GGAG	U2_GTAG	73.2362	7	2	0	4	11	1	skeletal_muscle	60.2941	4	5	G	Unannotated
ANXA11	chr10:81923164-81923294	chr10	-	81923164	81923294	130	CTTT	Non-U2/U12	44.5329	10	7	0	0	173	15	thyroid,heart,testes,skeletal_muscle,adipose,brain,lymph_node,colon,breast,lung,adrenal,prostate,ovary,kidney,white_blood_cells	53.8462	2	1	None	Unannotated
ANXA2	chr15:60653257-60656631	chr15	-	60653257	60656631	3374	AATT	Non-U2/U12	45.0113	3	0	0	3	10	1	breast	43.8056	0	2	A	Unannotated
ANXA2	chr15:60648197-60649346	chr15	-	60648197	60649346	1149	AAAG	Non-U2/U12	48.2767	7	0	0	9	0	0	0	40.8181	0	1	None	Unannotated
ANXA2	chr15:60653256-60656631	chr15	-	60653256	60656631	3375	AATG	Non-U2/U12	49.2645	15	0	0	7	24	3	adipose,breast,skeletal_muscle	43.8222	2	4	A	Unannotated
ANXA2	chr15:60646414-60648120	chr15	-	60646414	60648120	1706	AAAT	Non-U2/U12	37.3961	3	0	0	6	5	1	lymph_node	48.007	1	2	A	Unannotated
ANXA2	chr15:60648197-60649345	chr15	-	60648197	60649345	1148	AGAG	Non-U2/U12	43.6136	3	0	0	40	4	1	adrenal	40.8537	0	2	A	Unannotated
ANXA2	chr15:60641398-60643394	chr15	-	60641398	60643394	1996	AATC	Non-U2/U12	30.6154	4	0	0	4	0	0	0	46.6433	1	1	None	Unannotated
ANXA5	chr4:122590878-122591108	chr4	-	122590878	122591108	230	GTGG	U2_GTAG	80.023	7	9	0	4	22	2	ovary,adipose	31.7391	2	2	G	Unannotated
ANXA6	chr5:150519009-150519715	chr5	-	150519009	150519715	706	TGCA	Non-U2/U12	37.9021	0	5	0	3	0	0	0	48.017	0	2	T	Unannotated
AP1M1	chr19:16314426+16317147	chr19	+	16314426	16317147	2721	GTAT	U12_GTAG	76.0333	0	4	0	5	41	6	thyroid,testes,breast,adrenal,kidney,liver	59.6839	1	1	None	Unannotated
AP2B1	chr17:33921085+33925246	chr17	+	33921085	33925246	4161	GGGC	Non-U2/U12	43.251	32	0	0	9	59	8	thyroid,heart,testes,brain,colon,lung,adrenal,ovary	42.7301	0	7	A	Unannotated
AP2M1	chr3:183899014+183899484	chr3	+	183899014	183899484	470	GTGC	Non-U2/U12	55.1836	4	1	0	8	0	0	0	54.8936	1	4	G	Unannotated
AP3D1	chr19:2102269-2108688	chr19	-	2102269	2108688	6419	AAAC	Non-U2/U12	46.0601	11	4	0	0	4	0	0	53.217	1	4	A	Unannotated
APBB3	chr5:139943974-139943986	chr5	-	139943974	139943986	12	GTCC	Non-U2/U12	57.2374	0	12	1	9	0	0	0	83.3333	17	3	C	Unannotated
APEX1	chr14:20924261+20924827	chr14	+	20924261	20924827	566	TGGT	Non-U2/U12	34.5558	0	0	0	5	21	4	thyroid,brain,breast,testes	37.9859	0	4	G	Unannotated
APLP2	chr11:130007185+130010290	chr11	+	130007185	130010290	3105	GGAC	Non-U2/U12	56.4635	22	0	0	0	60	4	thyroid,lung,adipose,white_blood_cells	45.9259	0	7	A	Unannotated
APLP2	chr11:129979494+129980430	chr11	+	129979494	129980430	936	GAAC	Non-U2/U12	56.7939	3	0	0	3	0	0	0	42.5214	0	1	None	Unannotated
APLP2	chr11:129979495+129980431	chr11	+	129979495	129980431	936	AGCA	Non-U2/U12	34.8896	3	0	0	13	1	0	0	42.4145	0	3	G	Unannotated
APLP2	chr11:129979499+129980434	chr11	+	129979499	129980434	935	AAAT	Non-U2/U12	40.635	0	0	0	12	11	1	thyroid	42.3529	1	1	None	Unannotated
APLP2	chr11:129939975+129979322	chr11	+	129939975	129979322	39347	AGTA	Non-U2/U12	41.748	0	0	0	9	3	1	white_blood_cells	43.152	0	3	G	Unannotated
APOL1	chr22:36662154+36662936	chr22	+	36662154	36662936	782	TGAG	Non-U2/U12	38.4431	5	0	5	2	4	1	prostate	52.6854	0	2	C	Unannotated
APOL2	chr22:36627512-36629199	chr22	-	36627512	36629199	1687	GGAG	Non-U2/U12	57.8881	4	12	0	8	34	3	lung,lymph_node,colon	50.0889	0	2	A	Unannotated
ARAF	chrX:47424538+47424641	chrX	+	47424538	47424641	103	GTAT	U2_GTAG	73.5297	1	2	2	2	12	2	breast,kidney	64.0777	1	1	None	Unannotated
ARF1	chr1:228285154+228285293	chr1	+	228285154	228285293	139	TAGC	Non-U2/U12	27.712	4	0	0	7	0	0	0	64.0288	0	2	G	Unannotated
ARF1	chr1:228285155+228285293	chr1	+	228285155	228285293	138	AAGC	Non-U2/U12	41.4905	0	0	0	4	14	2	lung,skeletal_muscle	64.4928	0	1	None	Unannotated
ARF4	chr3:57563113-57569624	chr3	-	57563113	57569624	6511	GTGG	U2_GTAG	79.6507	3	0	0	11	0	0	0	41.4068	3	2	G	Unannotated
ARF4	chr3:57569732-57570109	chr3	-	57569732	57570109	377	TAGT	Non-U2/U12	30.166	10	0	0	4	2	0	0	35.5438	1	3	T	Unannotated
ARHGAP17	chr16:24971085-24971231	chr16	-	24971085	24971231	146	GTGG	U2_GTAG	73.9211	7	6	0	2	7	1	adipose	34.9315	3	2	G	Unannotated
ARHGAP18	chr6:129950676-129955186	chr6	-	129950676	129955186	4510	GTCG	U2_GTAG	74.8856	4	3	0	0	0	0	0	35.3215	2	3	G	Unannotated
ARHGDIB	chr12:15103657-15114470	chr12	-	15103657	15114470	10813	GTGA	Non-U2/U12	61.9746	5	7	0	2	0	0	0	41.4963	0	2	A	Unannotated
ARHGEF10L	chr1:17942697+17945824	chr1	+	17942697	17945824	3127	GTTG	U2_GTAG	73.696	9	0	0	1	35	4	lymph_node,colon,skeletal_muscle,kidney	58.2987	1	1	None	Unannotated
ARHGEF3	chr3:56785426-56787534	chr3	-	56785426	56787534	2108	AAGC	Non-U2/U12	33.9051	7	3	0	1	10	1	white_blood_cells	40.0854	1	5	A	Unannotated
ARL1	chr12:101799759-101801442	chr12	-	101799759	101801442	1683	GGAG	U2_GTAG	81.4514	7	2	0	1	13	2	adipose,testes	45.2763	3	2	G	Unannotated
ARL2BP	chr16:57284419+57286064	chr16	+	57284419	57286064	1645	GTTG	U2_GTAG	66.2385	2	0	0	3	14	3	adipose,breast,kidney	47.7204	0	4	T	Unannotated
ARL2BP	chr16:57284419+57286073	chr16	+	57284419	57286073	1654	GTAT	U2_GTAG	74.0089	2	0	0	6	106	9	testes,brain,lymph_node,colon,liver,adrenal,prostate,kidney,white_blood_cells	47.5816	0	2	A	Unannotated
ARL3	chr10:104436683-104445620	chr10	-	104436683	104445620	8937	GTGG	Non-U2/U12	52.214	5	5	0	0	12	2	lymph_node,breast	48.2936	5	1	None	Unannotated
ARPC1B	chr7:98985890+98987534	chr7	+	98985890	98987534	1644	ACTT	Non-U2/U12	23.0864	0	12	0	3	2	0	0	55.1703	1	2	T	Unannotated
ARPC5	chr1:183602287-183604651	chr1	-	183602287	183604651	2364	ATAG	U12_ATAC	83.5642	12	555	0	0	846	15	thyroid,heart,testes,adipose,white_blood_cells,brain,lymph_node,colon,breast,lung,adrenal,prostate,ovary,kidney,liver	40.4822	0	1	None	Unannotated
ARPC5L	chr9:127631718+127635905	chr9	+	127631718	127635905	4187	ATAA	U12_ATAC	84.8928	0	2	0	4	4	1	adipose	54.0244	1	1	None	Unannotated
ASB14	chr3:57322314-57323095	chr3	-	57322314	57323095	781	TTAG	U2_GTAG	82.2248	186	0	1	0	122	4	thyroid,heart,breast,skeletal_muscle	48.0154	2	2	G	ENST00000487349.1
ASB3	chr2:53927671-53941520	chr2	-	53927671	53941520	13849	GTTG	U2_GTAG	67.4206	5	19	1	1	29	4	ovary,brain,adrenal,liver	38.5082	2	1	None	Unannotated
ASH2L	chr8:37963962+37964532	chr8	+	37963962	37964532	570	GTTG	U2_GTAG	70.1237	8	7	0	2	14	1	adipose	48.2456	0	2	A	Unannotated
ASRGL1	chr11:62124616+62156605	chr11	+	62124616	62156605	31989	GTGA	Non-U2/U12	57.3559	18	0	0	4	7	1	thyroid	43.3712	1	6	A	Unannotated
ASS1	chr9:133352346+133355101	chr9	+	133352346	133355101	2755	AGTA	Non-U2/U12	36.2744	4	0	0	3	7	1	breast	59.274	1	5	A	Unannotated
ASS1	chr9:133352347+133355100	chr9	+	133352347	133355100	2753	GGCT	Non-U2/U12	42.9232	6	0	0	9	432	14	thyroid,heart,testes,skeletal_muscle,adipose,brain,lymph_node,colon,breast,adrenal,prostate,ovary,kidney,liver	59.3171	0	7	A	Unannotated
ATG13	chr11:46664843+46665828	chr11	+	46664843	46665828	985	GGAG	U2_GTAG	79.2415	3	0	0	16	31	1	testes	36.9543	2	1	None	Unannotated
ATG3	chr3:112272175-112277222	chr3	-	112272175	112277222	5047	GTGT	Non-U2/U12	57.4023	6	0	0	8	0	0	0	38.9142	0	2	T	Unannotated
ATG9A	chr2:220090252-220092491	chr2	-	220090252	220092491	2239	ATAG	U12_ATAC	89.863	3	6	0	5	6	1	thyroid	49.5757	0	1	None	Unannotated
ATL2	chr2:38546161-38570456	chr2	-	38546161	38570456	24295	GGAG	U2_GTAG	85.6433	3	1	0	1	31	4	brain,prostate,lung,testes	38.8352	3	2	G	Unannotated
ATM	chr11:108236463+108237982	chr11	+	108236463	108237982	1519	GGTG	Non-U2/U12	49.8998	12	0	0	0	10	2	heart,colon	42.3963	6	3	G	Unannotated
ATP10B	chr5:159991460-159991498	chr5	-	159991460	159991498	38	ACAA	Non-U2/U12	50.6926	3	0	2	6	4	1	testes	50	10	3	A	Unannotated
ATP1A1	chr1:116942163+116943481	chr1	+	116942163	116943481	1318	TGTA	Non-U2/U12	26.9819	0	0	0	20	4	1	kidney	48.0273	0	2	G	Unannotated
ATP1A1	chr1:116936347+116937734	chr1	+	116936347	116937734	1387	ATTT	Non-U2/U12	29.9756	6	3	0	0	3	1	kidney	37.9236	1	2	T	Unannotated
ATP2B4	chr1:203670055+203671174	chr1	+	203670055	203671174	1119	GGTA	Non-U2/U12	32.7334	21	1	0	0	137	12	heart,testes,adipose,white_blood_cells,brain,colon,breast,adrenal,prostate,ovary,kidney,liver	44.6828	1	7	A	Unannotated
ATP5A1	chr18:43669700-43669791	chr18	-	43669700	43669791	91	AAAC	Non-U2/U12	37.0083	6	0	0	8	1	0	0	28.5714	1	2	A	Unannotated
ATP5A1	chr18:43669963-43671649	chr18	-	43669963	43671649	1686	AGCA	Non-U2/U12	32.2393	4	0	0	10	1	0	0	33.9265	1	3	G	Unannotated
ATP5A1	chr18:43668223-43669532	chr18	-	43668223	43669532	1309	GGAG	U2_GTAG	67.5493	3	0	0	4	3	0	0	46.0657	2	2	G	Unannotated
ATP5A1	chr18:43669965-43671650	chr18	-	43669965	43671650	1685	AATG	Non-U2/U12	35.6334	22	0	0	13	17	1	heart	33.8872	0	1	None	Unannotated
ATP5B	chr12:57036614-57037186	chr12	-	57036614	57037186	572	GTGG	U2_GTAG	75.3545	0	2	0	10	4	1	heart	36.014	1	1	None	Unannotated
ATP5B	chr12:57033087-57033762	chr12	-	57033087	57033762	675	TGCT	Non-U2/U12	27.2081	10	9	0	0	8	2	heart,breast	46.963	0	2	G	Unannotated
ATP5O	chr21:35281515-35284594	chr21	-	35281515	35284594	3079	CAAG	Non-U2/U12	61.7636	3	0	0	3	0	0	0	40.6301	4	1	None	Unannotated
ATP6AP1L	chr5:81575546+81576768	chr5	+	81575546	81576768	1222	GTTG	U2_GTAG	68.4277	13	0	0	0	16	2	white_blood_cells,testes	40.0164	3	3	A	Unannotated
ATP6V1B2	chr8:20069268+20069617	chr8	+	20069268	20069617	349	GTAA	Non-U2/U12	55.7804	0	0	0	3	9	1	white_blood_cells	30.9456	2	2	A	Unannotated
ATP6V1D	chr14:67802671-67802696	chr14	-	67802671	67802696	25	GGAA	Non-U2/U12	42.8716	4	0	0	0	22	2	brain,kidney	52	1	1	None	Unannotated
ATPAF2	chr17:17942364-17942458	chr17	-	17942364	17942458	94	GGAG	U2_GTAG	79.756	0	22	0	3	5	1	kidney	61.7021	3	2	G	Unannotated
ATXN10	chr22:46096257+46098568	chr22	+	46096257	46098568	2311	TGAG	Non-U2/U12	40.4141	0	0	0	12	7	1	kidney	35.8719	0	4	T	Unannotated
AVL9	chr7:32625318+32625324	chr7	+	32625318	32625324	6	ATTA	Non-U2/U12	43.8526	7	0	0	0	21	2	white_blood_cells,skeletal_muscle	16.6667	1	2	A	Unannotated
B2M	chr15:45003813+45007623	chr15	+	45003813	45007623	3810	GATA	Non-U2/U12	42.695	0	4	0	3	8	1	lung	45.1969	0	1	None	Unannotated
B2M	chr15:45007899+45008514	chr15	+	45007899	45008514	615	GTTG	U2_GTAG	77.5238	34	52	0	0	176	13	thyroid,heart,testes,adipose,brain,colon,liver,lung,adrenal,prostate,ovary,kidney,white_blood_cells	40.9756	1	3	G	Unannotated
B2M	chr15:45007898+45008526	chr15	+	45007898	45008526	628	GGAG	U2_GTAG	64.9187	7	25	0	0	47	4	lung,adrenal,adipose,white_blood_cells	40.7643	1	2	G	Unannotated
B2M	chr15:45007758+45007839	chr15	+	45007758	45007839	81	TGAG	Non-U2/U12	58.3767	375	1505	0	0	17668	16	thyroid,heart,testes,skeletal_muscle,adipose,white_blood_cells,brain,lymph_node,colon,breast,lung,adrenal,prostate,ovary,kidney,liver	43.2099	8	1	None	Unannotated
B2M	chr15:45003814+45007623	chr15	+	45003814	45007623	3809	AGTA	Non-U2/U12	36.0776	6	2	0	4	72	9	heart,adipose,lymph_node,colon,breast,lung,adrenal,ovary,white_blood_cells	45.1825	0	1	None	Unannotated
BABAM1	chr19:17384994+17387673	chr19	+	17384994	17387673	2679	GTAC	U12_ATAC	89.7645	14	3	0	0	23	3	lung,breast,liver	52.8929	0	2	A	Unannotated
BAI1	chr8:143558910+143559547	chr8	+	143558910	143559547	637	GTGG	U2_GTAG	74.9631	69	0	2	0	19	2	brain,adrenal	63.4223	2	2	G	ENST00000323289.5,ENST00000521208.1,ENST00000517894.1
BAIAP2L1.1	chr7:97933695-97935750	chr7	-	97933695	97935750	2055	GTGG	U2_GTAG	74.4871	5	15	0	0	6	1	prostate	48.0292	3	2	G	Unannotated
BANP	chr16:88066851+88068928	chr16	+	88066851	88068928	2077	GTGG	U2_GTAG	64.9322	157	28	10	6	12	1	testes	47.1353	0	2	A	ENST00000393208.2,ENST00000538234.1,ENST00000355163.5,ENST00000355022.4
BCAP29	chr7:107221018+107221203	chr7	+	107221018	107221203	185	GGAG	U2_GTAG	76.2939	0	0	0	5	8	1	testes	57.2973	3	2	G	Unannotated
BCAP31	chrX:152967561-152968389	chrX	-	152967561	152968389	828	GTGA	Non-U2/U12	61.1164	11	0	0	2	16	2	lung,adipose	55.9179	1	4	A	Unannotated
BCAP31	chrX:152967582-152968389	chrX	-	152967582	152968389	807	GTTG	U2_GTAG	77.8073	19	0	0	0	29	4	thyroid,prostate,adipose,testes	56.6295	2	3	A	Unannotated
BNIP2	chr15:59956321-59960302	chr15	-	59956321	59960302	3981	GGAC	Non-U2/U12	50.339	6	0	0	0	19	2	adipose,liver	37.6539	0	7	A	Unannotated
BOC	chr3:112935118+112968568	chr3	+	112935118	112968568	33450	GAAG	Non-U2/U12	59.5236	17	0	0	0	12	3	thyroid,ovary,lung	44.3199	0	3	A	Unannotated
BRD7	chr16:50402705-50402782	chr16	-	50402705	50402782	77	GCGG	Non-U2/U12	44.3663	3	0	1	2	0	0	0	87.013	6	3	G	Unannotated
BTAF1	chr10:93756937+93757359	chr10	+	93756937	93757359	422	ATAG	U12_GTAG	82.7148	9	44	0	0	4	1	adrenal	33.1754	0	1	None	Unannotated
BTBD9	chr6:38141171-38141309	chr6	-	38141171	38141309	138	GTCG	Non-U2/U12	69.295	3	5	1	3	0	0	0	55.7971	6	3	G	Unannotated
BTF3	chr5:72795027+72798305	chr5	+	72795027	72798305	3278	GTTG	U2_GTAG	77.8439	5	0	0	3	18	2	white_blood_cells,testes	36.4246	0	4	A	Unannotated
BTG1	chr12:92539316-92539401	chr12	-	92539316	92539401	85	CCCG	Non-U2/U12	43.6405	6	5	0	1	1	0	0	87.0588	6	5	C	Unannotated
BTG1	chr12:92539334-92539397	chr12	-	92539334	92539397	63	GTCG	Non-U2/U12	75.1655	1	25	0	4	4	0	0	84.127	5	3	G	Unannotated
BZW1	chr2:201681112+201681826	chr2	+	201681112	201681826	714	GGAC	Non-U2/U12	56.2355	8	0	0	5	157	10	thyroid,heart,testes,adipose,brain,colon,breast,adrenal,ovary,white_blood_cells	43.8375	0	7	A	Unannotated
BZW1	chr2:201681110+201681826	chr2	+	201681110	201681826	716	AAAC	Non-U2/U12	46.7559	6	0	0	5	16	2	thyroid,testes	43.7151	1	5	A	Unannotated
C10orf118	chr10:115891097-115894671	chr10	-	115891097	115894671	3574	GTTC	Non-U2/U12	57.342	10	4	0	0	0	0	0	35.1987	0	1	None	Unannotated
C10orf27	chr10:72544529-72544973	chr10	-	72544529	72544973	444	GGAG	U2_GTAG	81.5261	4	0	1	5	14	1	testes	45.9459	3	2	G	Unannotated
C10orf81	chr10:115541091+115541230	chr10	+	115541091	115541230	139	AACC	Non-U2/U12	52.5133	0	0	3	0	14	2	lung,kidney	56.1151	7	4	C	Unannotated
C11orf2	chr11:64878843+64879071	chr11	+	64878843	64879071	228	CTTG	Non-U2/U12	50.1076	0	61	0	4	0	0	0	64.4737	6	2	C	Unannotated
C11orf48	chr11:62430628-62430707	chr11	-	62430628	62430707	79	GTGG	Non-U2/U12	75.7839	8	14	0	0	8	1	kidney	49.3671	1	2	A	Unannotated
C11orf54	chr11:93486920+93487101	chr11	+	93486920	93487101	181	AGAG	Non-U2/U12	56.6323	4	5	0	5	13	1	lung	33.1492	0	7	A	Unannotated
C11orf58	chr11:16769704+16774332	chr11	+	16769704	16774332	4628	GTGG	U2_GTAG	71.7379	1	0	0	6	10	1	ovary	39.4555	2	3	G	Unannotated
C14orf1	chr14:76118232-76121219	chr14	-	76118232	76121219	2987	GGAG	U2_GTAG	85.4448	11	135	0	1	30	4	thyroid,adrenal,ovary,testes	43.3545	3	2	G	Unannotated
C14orf105	chr14:57949909-57957706	chr14	-	57949909	57957706	7797	GTTG	U2_GTAG	76.4337	9	6	0	0	8	1	ovary	40.9003	1	2	A	Unannotated
C14orf166	chr14:52468585+52471077	chr14	+	52468585	52471077	2492	TAAC	Non-U2/U12	34.8473	19	0	0	4	16	2	colon,white_blood_cells	38.2022	0	2	G	Unannotated
C17orf49	chr17:6919183+6919813	chr17	+	6919183	6919813	630	GAAG	U2_GTAG	82.8744	9	86	0	0	45	6	testes,lung,breast,colon,ovary,white_blood_cells	47.7778	3	3	G	Unannotated
C17orf56	chr17:79210877-79211186	chr17	-	79210877	79211186	309	GTTG	U12_GTAG	79.1397	7	5	0	3	11	2	adrenal,white_blood_cells	60.5178	0	2	C	Unannotated
C17orf85	chr17:3729139-3729381	chr17	-	3729139	3729381	242	GGTT	Non-U2/U12	39.7098	26	5	0	0	90	8	thyroid,testes,skeletal_muscle,adipose,brain,breast,ovary,kidney	35.124	0	7	A	Unannotated
C18orf8	chr18:21104138+21104392	chr18	+	21104138	21104392	254	GTGG	U12_GTAG	85.6998	96	491	7	30	936	16	thyroid,heart,testes,skeletal_muscle,adipose,white_blood_cells,brain,lymph_node,colon,breast,lung,adrenal,prostate,ovary,kidney,liver	54.3307	0	1	None	ENST00000590868.1,ENST00000269221.3,ENST00000589215.1
C19orf25	chr19:1475512-1478771	chr19	-	1475512	1478771	3259	TAGA	Non-U2/U12	34.3322	1	5	0	6	16	3	prostate,white_blood_cells,kidney	53.5133	0	3	G	Unannotated
C19orf43	chr19:12841783-12841837	chr19	-	12841783	12841837	54	GTTG	Non-U2/U12	67.1731	2	205	0	0	11	3	brain,testes,heart	50	6	2	A	Unannotated
C1orf115	chr1:220870842+220870906	chr1	+	220870842	220870906	64	GCTG	Non-U2/U12	54.8501	4	0	0	0	8	2	brain,liver	62.5	5	2	G	Unannotated
C1orf27	chr1:186368176+186375214	chr1	+	186368176	186375214	7038	TTAG	U2_GTAG	78.0033	114	85	7	7	114	10	thyroid,heart,brain,lymph_node,colon,breast,lung,ovary,prostate,white_blood_cells	36.374	2	1	None	ENST00000419367.3,ENST00000478571.1,ENST00000367470.3,ENST00000432021.3,ENST00000287859.6
C1orf43	chr1:154192409-154192814	chr1	-	154192409	154192814	405	AGGT	Non-U2/U12	37.3078	3	3	0	14	0	0	0	49.1358	0	2	T	Unannotated
C1orf54	chr1:150248208+150248922	chr1	+	150248208	150248922	714	GTTG	U2_GTAG	77.9946	18	1	0	0	21	3	brain,adrenal,lung	43.1373	3	1	None	Unannotated
C1orf63	chr1:25570124-25570671	chr1	-	25570124	25570671	547	ATAG	U2_GTAG	79.4355	43	33	0	2	69	6	thyroid,breast,ovary,prostate,kidney,liver	34.5521	2	1	None	Unannotated
C1QB	chr1:22987385+22987423	chr1	+	22987385	22987423	38	GCGG	Non-U2/U12	45.7079	79	0	0	4	25	3	colon,adipose,lung	73.6842	6	2	G	Unannotated
C1R	chr12:7244272-7244978	chr12	-	7244272	7244978	706	GTGG	Non-U2/U12	61.4539	0	0	0	4	14	1	prostate	60.1983	0	1	None	Unannotated
C1R	chr12:7188605-7189337	chr12	-	7188605	7189337	732	AGAG	Non-U2/U12	51.6594	7	0	0	0	7	2	ovary,lymph_node	50.4098	0	2	C	Unannotated
C20orf7	chr20:13767858+13767957	chr20	+	13767858	13767957	99	GGAG	U2_GTAG	87.726	1	3	0	0	8	1	ovary	37.3737	3	2	G	Unannotated
C21orf63	chr21:33830028+33840006	chr21	+	33830028	33840006	9978	GTTG	U2_GTAG	64.4419	5	0	0	1	75	8	thyroid,heart,testes,lymph_node,colon,adrenal,prostate,ovary	46.382	0	3	A	Unannotated
C22orf13	chr22:24937254-24938485	chr22	-	24937254	24938485	1231	CTAG	Non-U2/U12	57.7559	7	55	0	4	0	0	0	54.7522	8	4	C	Unannotated
C2CD3	chr11:73739446-73744395	chr11	-	73739446	73744395	4949	GTTG	U12_GTAG	80.5628	8	4	0	0	26	3	brain,ovary,lung	45.8881	0	2	T	Unannotated
C2orf89	chr2:85066453-85068984	chr2	-	85066453	85068984	2531	GTTG	U2_GTAG	80.6433	0	0	1	2	14	2	colon,white_blood_cells	44.5674	4	2	G	Unannotated
C4orf29	chr4:128930346+128932827	chr4	+	128930346	128932827	2481	ATAA	U12_ATAC	88.6327	6	40	6	3	116	11	heart,testes,skeletal_muscle,adipose,brain,breast,adrenal,prostate,ovary,kidney,white_blood_cells	36.5981	2	2	T	ENST00000398965.1
C4orf29	chr4:128930346+128930703	chr4	+	128930346	128930703	357	ATAA	U12_ATAC	84.1055	64	55	2	4	159	11	thyroid,heart,testes,adipose,brain,lymph_node,liver,adrenal,prostate,ovary,white_blood_cells	27.451	0	2	T	Unannotated
C5orf32	chr5:139574237+139622891	chr5	+	139574237	139622891	48654	GTTG	U2_GTAG	68.3591	3	4	0	0	0	0	0	44.9418	1	1	None	Unannotated
C6orf170	chr6:121433805-121434207	chr6	-	121433805	121434207	402	ATAG	U12_ATAC	85.9262	8	129	6	3	157	11	thyroid,heart,testes,brain,lymph_node,lung,breast,adrenal,prostate,ovary,kidney	20.398	0	1	None	ENST00000509492.2,ENST00000398197.2,ENST00000368464.3,ENST00000464622.1,ENST00000398212.2,ENST00000275159.6
C7orf50	chr7:1167025-1177846	chr7	-	1167025	1177846	10821	ACTG	Non-U2/U12	49.2306	0	197	0	0	89	7	skeletal_muscle,lung,liver,ovary,prostate,adrenal,kidney	49.2006	1	1	None	Unannotated
C8orf38	chr8:96053855+96057774	chr8	+	96053855	96057774	3919	TGGA	Non-U2/U12	36.4084	18	1	0	1	9	2	lung,white_blood_cells	36.5399	0	6	A	Unannotated
C8orf59	chr8:86129731-86131550	chr8	-	86129731	86131550	1819	TTAG	U2_GTAG	84.722	15	0	0	0	9	2	thyroid,breast	39.0874	2	1	None	Unannotated
CACNA1A	chr19:13441150-13443682	chr19	-	13441150	13443682	2532	GTTG	U2_GTAG	71.2739	36	0	7	0	26	2	brain,adrenal	46.2875	3	2	G	ENST00000573710.2
CACNA1C	chr12:2224711+2229490	chr12	+	2224711	2229490	4779	ATAG	U12_ATAC	88.0914	21	0	28	0	188	10	heart,testes,brain,lymph_node,colon,breast,lung,adrenal,prostate,ovary	50.9102	1	3	A	ENST00000399606.1,ENST00000402845.3,ENST00000399644.1,ENST00000480911.1,ENST00000399641.1,ENST00000406454.3,ENST00000399595.1,ENST00000344100.3,ENST00000399601.1,ENST00000399637.1,ENST00000399649.1,ENST00000335762.5,ENST00000399591.1,ENST00000399597.1,ENST00000347598.4,ENST00000399638.1,ENST00000399634.1,ENST00000327702.7,ENST00000399629.1,ENST00000399617.1,ENST00000399603.1,ENST00000399621.1,ENS…
CACNA2D2	chr3:50402407-50402505	chr3	-	50402407	50402505	98	GTAT	U12_GTAG	79.9033	1	0	6	3	43	7	heart,testes,adipose,colon,lung,adrenal,ovary	80.6122	2	1	None	ENST00000360963.3,ENST00000423994.2,ENST00000266039.3
CACYBP	chr1:174976332+174977744	chr1	+	174976332	174977744	1412	AGAG	Non-U2/U12	55.1995	93	0	0	7	139	9	thyroid,testes,brain,lymph_node,colon,liver,ovary,prostate,kidney	38.5269	0	6	A	Unannotated
CAGE1	chr6:7374364-7378849	chr6	-	7374364	7378849	4485	GAAG	U2_GTAG	87.814	0	0	6	1	32	1	testes	40.3567	2	1	None	ENST00000458291.2,ENST00000502583.1,ENST00000512691.1,ENST00000379918.4,ENST00000512086.1,ENST00000338150.4,ENST00000296742.7
CALM2	chr2:47397901-47403577	chr2	-	47397901	47403577	5676	GAGC	Non-U2/U12	39.2588	9	0	0	9	14	2	brain,white_blood_cells	42.3185	0	2	T	Unannotated
CALM2	chr2:47389801-47397873	chr2	-	47389801	47397873	8072	GGAG	Non-U2/U12	48.7879	6	0	0	6	0	0	0	39.3459	0	3	A	Unannotated
CALM2	chr2:47388998-47389426	chr2	-	47388998	47389426	428	AGTA	Non-U2/U12	43.5081	7	0	0	7	1	0	0	29.6729	2	2	G	Unannotated
CALM2	chr2:47389528-47389655	chr2	-	47389528	47389655	127	AATA	Non-U2/U12	45.0336	23	0	0	4	6	1	brain	38.5827	1	1	None	Unannotated
CALM3	chr19:47104698+47109088	chr19	+	47104698	47109088	4390	GTGA	Non-U2/U12	47.8221	3	0	0	7	0	0	0	57.426	3	2	C	Unannotated
CALR	chr19:13050051+13050244	chr19	+	13050051	13050244	193	AATT	Non-U2/U12	30.8989	10	0	0	14	27	2	lung,liver	58.5492	1	2	T	Unannotated
CAMTA2	chr17:4871848-4873694	chr17	-	4871848	4873694	1846	GTTG	Non-U2/U12	60.1812	13	2	0	8	0	0	0	57.8007	9	1	None	Unannotated
CANX	chr5:179150778+179151656	chr5	+	179150778	179151656	878	AGCA	Non-U2/U12	31.735	0	0	0	3	4	1	heart	37.9271	1	2	A	Unannotated
CAPN1	chr11:64977567+64977807	chr11	+	64977567	64977807	240	GTGG	U2_GTAG	69.1974	0	0	0	3	3	1	testes	64.1667	1	1	None	Unannotated
CAPN2	chr1:223957611+223958149	chr1	+	223957611	223958149	538	GTGA	U2_GTAG	63.8106	29	0	0	0	21	3	thyroid,ovary,adipose	43.1227	1	5	A	Unannotated
CAPNS1	chr19:36636956+36637098	chr19	+	36636956	36637098	142	GTGG	U2_GTAG	77.6325	3	1	0	18	1	0	0	61.2676	3	2	G	Unannotated
CAPNS1	chr19:36637217+36640483	chr19	+	36637217	36640483	3266	AGGC	Non-U2/U12	38.8825	3	0	0	5	0	0	0	51.7146	0	1	None	Unannotated
CAPZA2	chr7:116533084+116544315	chr7	+	116533084	116544315	11231	GGAA	Non-U2/U12	69.8976	3	0	2	2	257	16	thyroid,heart,testes,skeletal_muscle,adipose,white_blood_cells,brain,lymph_node,colon,breast,lung,adrenal,prostate,ovary,kidney,liver	34.0664	8	3	G	Unannotated
CAST	chr5:96065427+96066482	chr5	+	96065427	96066482	1055	AGTA	Non-U2/U12	33.6663	7	0	0	0	20	2	colon,breast	40.9479	1	2	A	Unannotated
CAST	chr5:96101030+96101759	chr5	+	96101030	96101759	729	TAAA	Non-U2/U12	42.882	37	1	0	0	11	2	prostate,skeletal_muscle	33.882	0	3	A	Unannotated
CCAR1	chr10:70548082+70549462	chr10	+	70548082	70549462	1380	CAAA	Non-U2/U12	44.2048	79	9	0	2	206	12	thyroid,testes,adipose,white_blood_cells,brain,colon,breast,adrenal,prostate,ovary,kidney,liver	42.971	2	7	A	Unannotated
CCDC104	chr2:55747052+55749238	chr2	+	55747052	55749238	2186	GTGT	Non-U2/U12	61.7178	6	0	0	13	4	1	lung	41.9488	0	4	T	Unannotated
CCDC43	chr17:42756411-42759370	chr17	-	42756411	42759370	2959	ATAG	U12_ATAC	86.566	30	49	2	6	75	9	thyroid,heart,testes,adipose,brain,breast,adrenal,prostate,kidney	41.1964	0	2	T	ENST00000457422.2
CCDC50	chr3:191098061+191098474	chr3	+	191098061	191098474	413	TGTA	Non-U2/U12	32.2059	3	2	0	3	1	0	0	32.9298	0	3	T	Unannotated
CCM2	chr7:45110172+45112324	chr7	+	45110172	45112324	2152	TTAG	U2_GTAG	86.6533	4	23	0	0	6	1	liver	48.1877	2	1	None	Unannotated
CCNB1IP1	chr14:20784719-20785952	chr14	-	20784719	20785952	1233	TTAG	U2_GTAG	72.8773	6	55	0	1	39	3	thyroid,ovary,liver	47.0397	0	1	None	ENST00000437553.2
CCNG1	chr5:162864668+162864768	chr5	+	162864668	162864768	100	AGCC	Non-U2/U12	43.7049	11	188	0	0	20	4	heart,adrenal,prostate,skeletal_muscle	65	3	4	G	Unannotated
CCNI	chr4:77969821-77976302	chr4	-	77969821	77976302	6481	GTTG	U2_GTAG	84.7938	6	4	0	0	49	5	ovary,lymph_node,lung,liver,kidney	36.0438	2	2	G	Unannotated
CCNL1	chr3:156867768-156867854	chr3	-	156867768	156867854	86	GGAC	Non-U2/U12	50.4179	31	31	0	2	127	11	thyroid,heart,testes,adipose,lung,breast,adrenal,prostate,ovary,kidney,liver	37.2093	0	7	A	Unannotated
CCT5	chr5:10258415+10258498	chr5	+	10258415	10258498	83	GTGA	Non-U2/U12	56.817	25	0	0	4	44	8	thyroid,testes,adipose,colon,adrenal,prostate,ovary,kidney	40.9639	1	6	A	Unannotated
CCT7	chr2:73478560+73479768	chr2	+	73478560	73479768	1208	GTGG	U2_GTAG	76.8818	19	21	0	22	18	3	ovary,lymph_node,liver	49.0066	2	5	G	Unannotated
CCT7	chr2:73478560+73479766	chr2	+	73478560	73479766	1206	GTTA	U2_GTAG	67.9703	0	1	0	3	12	2	thyroid,testes	48.9221	1	7	G	Unannotated
CCT7	chr2:73478557+73479765	chr2	+	73478557	73479765	1208	CATT	Non-U2/U12	25.3228	0	5	0	3	5	1	adrenal	49.0066	0	2	C	Unannotated
CCT8	chr21:30442658-30445714	chr21	-	30442658	30445714	3056	GGAG	U2_GTAG	76.796	0	0	0	4	5	1	colon	40.6414	2	1	None	Unannotated
CD63	chr12:56120577-56120672	chr12	-	56120577	56120672	95	TAGT	Non-U2/U12	34.0898	0	2	0	3	3	1	ovary	56.8421	0	3	G	Unannotated
CD7	chr17:80274150-80274177	chr17	-	80274150	80274177	27	CCTG	Non-U2/U12	51.5632	14	0	0	3	4	1	testes	74.0741	18	3	C	Unannotated
CD74	chr5:149785883-149786443	chr5	-	149785883	149786443	560	GTGC	Non-U2/U12	59.79	0	1	0	8	5	1	white_blood_cells	55	0	4	G	Unannotated
CD74	chr5:149785884-149786444	chr5	-	149785884	149786444	560	GGAG	U2_GTAG	64.556	6	7	0	313	11	2	adrenal,lung	55	1	3	G	Unannotated
CD97	chr19:14516724+14517193	chr19	+	14516724	14517193	469	GCTG	Non-U2/U12	65.0119	36	34	1	0	12	2	lung,white_blood_cells	73.774	10	2	G	Unannotated
CD99L2	chrX:149983421-149984479	chrX	-	149983421	149984479	1058	GTGG	U2_GTAG	76.745	0	0	1	2	7	1	colon	40.3592	2	3	G	Unannotated
CD99L2	chrX:149962226-149963676	chrX	-	149962226	149963676	1450	GATT	Non-U2/U12	43.3892	4	0	0	4	5	1	heart	43.3103	1	4	T	Unannotated
CD99L2	chrX:149963774-149963890	chrX	-	149963774	149963890	116	GTGG	U2_GTAG	83.7157	2	2	0	4	5	1	prostate	46.5517	2	2	G	Unannotated
CD99L2	chrX:149962228-149963676	chrX	-	149962228	149963676	1448	GAGG	Non-U2/U12	53.9929	6	0	0	5	3	1	ovary	43.3702	0	6	T	Unannotated
CDC123	chr10:12259468+12272949	chr10	+	12259468	12272949	13481	AATT	Non-U2/U12	29.2867	0	4	0	3	4	1	breast	44.789	1	2	T	Unannotated
CDC26	chr9:116035718-116037746	chr9	-	116035718	116037746	2028	GGAG	U2_GTAG	77.9833	7	0	0	9	13	1	heart	44.3294	1	1	None	Unannotated
CDC37	chr19:10506020-10506112	chr19	-	10506020	10506112	92	TGCA	Non-U2/U12	32.284	4	0	0	4	0	0	0	64.1304	0	2	T	Unannotated
CDC42	chr1:22413039+22413160	chr1	+	22413039	22413160	121	AGTA	Non-U2/U12	36.8925	9	0	0	1	20	2	thyroid,prostate	32.2314	1	3	A	Unannotated
CDC42	chr1:22405077+22408216	chr1	+	22405077	22408216	3139	TAGT	Non-U2/U12	34.4859	5	0	0	7	18	3	adrenal,ovary,kidney	39.2163	1	4	T	Unannotated
CELF4	chr18:34853123-34854273	chr18	-	34853123	34854273	1150	GTTG	U2_GTAG	68.581	1	0	2	3	4	1	brain	55.6522	0	2	A	ENST00000412753.1,ENST00000361795.5
CENPT	chr16:67866214-67866357	chr16	-	67866214	67866357	143	GTTG	U2_GTAG	73.2199	4	5	0	0	0	0	0	60.1399	1	2	G	Unannotated
CENPT	chr16:67864063-67864151	chr16	-	67864063	67864151	88	GTAT	Non-U2/U12	61.2788	0	26	0	3	0	0	0	57.9545	6	1	None	Unannotated
CEP57	chr11:95551067+95551991	chr11	+	95551067	95551991	924	GTGA	Non-U2/U12	53.2723	3	3	1	1	1	0	0	37.5541	1	8	A	Unannotated
CEP95	chr17:62532866+62533159	chr17	+	62532866	62533159	293	GTGT	Non-U2/U12	51.9758	3	0	0	3	0	0	0	34.8123	0	3	T	Unannotated
CETN3	chr5:89695369-89701501	chr5	-	89695369	89701501	6132	GTTG	U2_GTAG	65.3067	22	2	0	2	22	3	heart,ovary,kidney	34.5401	2	1	None	Unannotated
CFH	chr1:196706136+196706605	chr1	+	196706136	196706605	469	GTGA	Non-U2/U12	59.5221	12	0	0	0	25	3	ovary,breast,liver	27.0789	0	5	A	Unannotated
CFLAR	chr2:202027825+202028557	chr2	+	202027825	202028557	732	GAAG	U2_GTAG	84.233	16	0	0	0	60	6	thyroid,heart,skeletal_muscle,colon,lung,prostate	43.8525	2	4	A	Unannotated
CHCHD10	chr22:24108210-24108312	chr22	-	24108210	24108312	102	GATC	Non-U2/U12	33.6779	0	0	0	5	11	1	lymph_node	68.6275	0	2	T	Unannotated
CHN1	chr2:175666539-175673632	chr2	-	175666539	175673632	7093	GTGA	Non-U2/U12	61.194	3	0	0	6	0	0	0	40.547	1	3	A	Unannotated
CIRH1A	chr16:69201028+69202786	chr16	+	69201028	69202786	1758	GAAT	Non-U2/U12	52.7777	2	352	0	14	30	4	brain,ovary,lymph_node,kidney	45.3356	4	1	None	Unannotated
CISD1	chr10:60037080+60047319	chr10	+	60037080	60047319	10239	AGTA	Non-U2/U12	45.7099	6	0	0	3	11	1	testes	36.0484	1	4	A	Unannotated
CKM	chr19:45815176-45818720	chr19	-	45815176	45818720	3544	GACT	Non-U2/U12	35.8425	22	0	0	0	145	3	thyroid,heart,skeletal_muscle	50.2257	1	1	None	Unannotated
CKS1B	chr1:154947685+154950462	chr1	+	154947685	154950462	2777	GAAG	U2_GTAG	81.948	2	0	0	3	47	4	ovary,lymph_node,lung,testes	43.6802	4	1	None	Unannotated
CLEC7A	chr12:10279317-10279638	chr12	-	10279317	10279638	321	GTTG	U2_GTAG	73.9861	8	0	0	0	9	2	ovary,adipose	29.595	3	2	G	Unannotated
CLIP4	chr2:29383333+29386690	chr2	+	29383333	29386690	3357	GTTG	U2_GTAG	70.8868	12	13	4	0	25	3	thyroid,prostate,testes	34.7632	1	2	T	Unannotated
CLK1	chr2:201721707-201722440	chr2	-	201721707	201722440	733	GTGT	Non-U2/U12	58.2256	6	2	0	4	8	2	colon,liver	41.2005	1	5	T	Unannotated
CLTC	chr17:57762584+57762945	chr17	+	57762584	57762945	361	AAAT	Non-U2/U12	40.5801	3	0	0	3	0	0	0	32.964	1	1	None	Unannotated
CLTC	chr17:57741354+57742147	chr17	+	57741354	57742147	793	AGAG	Non-U2/U12	52.6154	3	4	0	0	3	0	0	36.8222	0	5	A	Unannotated
CNBP	chr3:128890126-128890288	chr3	-	128890126	128890288	162	GTTG	U2_GTAG	77.1068	65	315	0	0	380	16	thyroid,heart,testes,skeletal_muscle,adipose,white_blood_cells,brain,lymph_node,colon,breast,lung,adrenal,prostate,ovary,kidney,liver	35.8025	2	2	T	ENST00000446936.2,ENST00000441626.2
CNDP2	chr18:72166790+72167116	chr18	+	72166790	72167116	326	GAAG	U2_GTAG	69.038	0	24	1	2	0	0	0	43.2515	1	1	None	Unannotated
CNOT2	chr12:70637965+70671911	chr12	+	70637965	70671911	33946	GAAG	U2_GTAG	74.3337	0	0	0	3	6	1	testes	35.1529	2	1	None	Unannotated
COG2	chr1:230798964+230800227	chr1	+	230798964	230800227	1263	AAAT	Non-U2/U12	40.208	3	1	0	4	11	2	thyroid,testes	33.4917	1	7	A	Unannotated
COG8	chr16:69356727-69362142	chr16	-	69356727	69362142	5415	GTAA	Non-U2/U12	65.7955	10	0	0	0	23	4	prostate,adrenal,adipose,ovary	51.2835	4	2	G	Unannotated
COL21A1	chr6:55989090-55990364	chr6	-	55989090	55990364	1274	GGAG	U2_GTAG	82.5289	91	0	12	1	180	8	heart,testes,lung,breast,colon,ovary,prostate,kidney	42.9356	4	3	G	ENST00000244728.5,ENST00000370819.1,ENST00000535941.1,ENST00000488912.1
COPE	chr19:19011262-19014080	chr19	-	19011262	19014080	2818	CACT	Non-U2/U12	32.7565	3	0	0	4	8	0	0	55.039	1	2	C	Unannotated
COPG	chr3:128991258+128991652	chr3	+	128991258	128991652	394	GTGG	U2_GTAG	66.6595	34	31	0	0	47	8	thyroid,heart,skeletal_muscle,brain,breast,adrenal,prostate,liver	52.7919	1	2	C	Unannotated
COPS3	chr17:17174322-17179349	chr17	-	17174322	17179349	5027	TGAG	Non-U2/U12	50.1583	3	0	0	5	5	1	adipose	44.1814	0	3	T	Unannotated
COPS7B	chr2:232656518+232658955	chr2	+	232656518	232658955	2437	GTGG	U2_GTAG	80.3274	21	9	0	12	58	5	thyroid,brain,ovary,breast,testes	41.4444	1	1	None	Unannotated
COPS7B	chr2:232656518+232658952	chr2	+	232656518	232658952	2434	GTTG	U2_GTAG	77.7612	1	6	0	4	83	9	thyroid,testes,skeletal_muscle,adipose,lymph_node,breast,ovary,prostate,adrenal	41.4133	1	1	None	Unannotated
COQ9	chr16:57493635+57493966	chr16	+	57493635	57493966	331	GGAA	Non-U2/U12	43.3413	8	3	0	2	0	0	0	52.8701	1	2	A	Unannotated
COX18	chr4:73922575-73923689	chr4	-	73922575	73923689	1114	AGGC	Non-U2/U12	43.6065	3	0	2	1	0	0	0	46.14	1	2	C	Unannotated
COX4I1	chr16:85838710+85839340	chr16	+	85838710	85839340	630	GTTG	Non-U2/U12	55.228	0	4	0	5	1	0	0	49.6825	0	2	T	Unannotated
COX7A2	chr6:75950100-75950891	chr6	-	75950100	75950891	791	GTGG	U2_GTAG	64.1478	7	0	0	0	22	3	heart,adrenal,testes	28.0657	1	1	None	Unannotated
CPNE3	chr8:87526842+87527689	chr8	+	87526842	87527689	847	GAAG	U2_GTAG	88.8107	6	5	0	1	0	0	0	58.3235	6	2	G	Unannotated
CPSF3	chr2:9564364+9568893	chr2	+	9564364	9568893	4529	GGAG	U2_GTAG	86.4372	0	1	0	8	66	1	testes	41.9077	3	1	None	Unannotated
CPSF4	chr7:99054389+99054546	chr7	+	99054389	99054546	157	CTCC	Non-U2/U12	55.9088	1	62	1	3	0	0	0	60.5096	5	2	A	Unannotated
CPSF4	chr7:99048418+99049975	chr7	+	99048418	99049975	1557	GTTG	U2_GTAG	71.1507	2	13	0	3	28	6	thyroid,testes,adipose,lymph_node,colon,prostate	56.5832	1	1	None	Unannotated
CPSF6	chr12:69651551+69652454	chr12	+	69651551	69652454	903	TCCC	Non-U2/U12	42.1303	0	3	2	2	0	0	0	39.2027	6	2	G	Unannotated
CREBBP	chr16:3808973-3817721	chr16	-	3808973	3817721	8748	AGAG	Non-U2/U12	62.7762	1	0	0	3	6	1	prostate	46.7764	0	6	A	Unannotated
CRLS1	chr20:6012016+6012645	chr20	+	6012016	6012645	629	GTTG	U2_GTAG	72.8116	26	34	0	1	102	12	thyroid,heart,testes,adipose,white_blood_cells,lymph_node,colon,breast,adrenal,prostate,ovary,liver	27.8219	2	1	None	Unannotated
CRLS1	chr20:6012016+6012653	chr20	+	6012016	6012653	637	GTTG	U2_GTAG	69.0206	4	3	0	0	16	2	prostate,kidney	28.2575	0	2	C	Unannotated
CRY2	chr11:45903617+45903699	chr11	+	45903617	45903699	82	CAAC	Non-U2/U12	72.5414	10	22	0	0	37	3	thyroid,ovary,skeletal_muscle	57.3171	4	2	C	Unannotated
CRYZL1	chr21:34963517-34968036	chr21	-	34963517	34968036	4519	ATAG	U12_GTAG	89.2401	15	11	0	0	157	10	thyroid,heart,testes,adipose,brain,colon,breast,lung,ovary,kidney	40.8276	0	3	T	ENST00000381540.3
CS	chr12:56679807-56680271	chr12	-	56679807	56680271	464	GGAG	U2_GTAG	72.6731	3	0	0	5	22	3	heart,prostate,skeletal_muscle	32.3276	0	2	A	Unannotated
CSDE1	chr1:115262362-115263159	chr1	-	115262362	115263159	797	GTGT	U2_GTAG	71.5697	20	0	0	27	3	0	0	35.2572	0	2	T	Unannotated
CSRP1	chr1:201465431-201476196	chr1	-	201465431	201476196	10765	TGGA	Non-U2/U12	36.4831	0	0	0	3	5	1	prostate	50.4412	0	2	G	Unannotated
CSRP3	chr11:19204295-19206501	chr11	-	19204295	19206501	2206	AAAC	Non-U2/U12	40.4079	5	0	0	0	8	2	heart,testes	47.2801	1	2	A	Unannotated
CTA-211A9.5.1	chr22:27113423+27114103	chr22	+	27113423	27114103	680	TAGA	Non-U2/U12	34.3842	0	0	0	3	8	1	breast	48.2353	0	2	G	Unannotated
CTCF	chr16:67650736+67662311	chr16	+	67650736	67662311	11575	GAGG	Non-U2/U12	50.6251	17	343	2	1	0	0	0	45.1317	8	1	None	Unannotated
CTNNA1	chr5:138265021+138266220	chr5	+	138265021	138266220	1199	CTAG	Non-U2/U12	69.0931	8	12	0	2	43	7	thyroid,testes,brain,lymph_node,lung,liver,ovary	46.4554	5	1	None	Unannotated
CTNNB1	chr3:41280845+41281303	chr3	+	41280845	41281303	458	GTTG	U2_GTAG	85.8472	102	38	1	2	232	15	thyroid,heart,testes,skeletal_muscle,adipose,brain,lymph_node,colon,liver,lung,adrenal,prostate,ovary,kidney,white_blood_cells	38.4279	3	2	G	Unannotated
CTSA	chr20:44525679+44526356	chr20	+	44525679	44526356	677	GTGA	U2_GTAG	69.494	3	0	0	4	0	0	0	50.8124	0	2	A	Unannotated
CUEDC2	chr10:104184316-104184405	chr10	-	104184316	104184405	89	GTGG	U2_GTAG	79.1736	0	3	0	8	0	0	0	58.427	2	3	G	Unannotated
CUL1	chr7:148487533+148489805	chr7	+	148487533	148489805	2272	GTGG	U2_GTAG	82.6087	10	7	0	0	47	7	testes,adipose,brain,colon,ovary,adrenal,kidney	39.4806	2	5	G	Unannotated
CUL4A	chr13:113873362+113882291	chr13	+	113873362	113882291	8929	ATAG	U12_ATAC	86.4183	31	19	0	3	52	6	heart,testes,lung,breast,adrenal,prostate	48.8409	1	2	A	Unannotated
CUL4B	chrX:119680471-119680990	chrX	-	119680471	119680990	519	ATAG	U12_ATAC	86.0247	282	503	12	45	1582	16	thyroid,heart,testes,skeletal_muscle,adipose,white_blood_cells,brain,lymph_node,colon,breast,lung,adrenal,prostate,ovary,kidney,liver	33.7187	0	2	G	ENST00000371322.5,ENST00000371323.2,ENST00000336592.6,ENST00000404115.3
CXorf40A	chrX:148628618+148628706	chrX	+	148628618	148628706	88	ACCC	Non-U2/U12	54.9246	0	0	1	4	15	2	heart,prostate	52.2727	5	2	C	Unannotated
CYCS	chr7:25163746-25164820	chr7	-	25163746	25164820	1074	AGAG	U2_GTAG	67.2225	3	0	0	9	0	0	0	49.2551	3	2	A	Unannotated
CYFIP2	chr5:156766264+156768078	chr5	+	156766264	156768078	1814	GTGT	Non-U2/U12	60.1982	0	3	0	4	0	0	0	44.7078	0	3	T	Unannotated
CYR61	chr1:86047967+86048099	chr1	+	86047967	86048099	132	GTGT	U2_GTAG	63.3547	11	0	0	4	36	4	lung,adrenal,prostate,adipose	43.1818	0	4	T	Unannotated
CYTH1	chr17:76698684-76704277	chr17	-	76698684	76704277	5593	TGGA	Non-U2/U12	33.0266	4	7	0	2	1	0	0	42.9465	0	4	A	Unannotated
CYTH2	chr19:48978207+48981323	chr19	+	48978207	48981323	3116	TATC	Non-U2/U12	28.2248	0	172	0	0	1296	16	thyroid,heart,testes,skeletal_muscle,adipose,white_blood_cells,brain,lymph_node,colon,breast,lung,adrenal,prostate,ovary,kidney,liver	57.3171	0	3	G	Unannotated
DAD1	chr14:23044132-23057852	chr14	-	23044132	23057852	13720	GTGT	Non-U2/U12	51.6838	0	4	0	7	4	0	0	42.4344	0	2	G	Unannotated
DAZAP1	chr19:1422396+1425878	chr19	+	1422396	1425878	3482	TAGT	Non-U2/U12	35.9695	4	0	0	3	0	0	0	58.1275	1	3	T	Unannotated
DBI	chr2:120128375+120129818	chr2	+	120128375	120129818	1443	AAAC	Non-U2/U12	45.4765	8	11	0	1	4	1	ovary	49.6188	1	2	A	Unannotated
DBNL	chr7:44089850+44092509	chr7	+	44089850	44092509	2659	CAAG	Non-U2/U12	63.7254	0	8	2	8	0	0	0	53.0651	4	2	C	Unannotated
DCLK1	chr13:36348847-36367502	chr13	-	36348847	36367502	18655	GTAT	U2_GTAG	71.8872	4	0	2	2	51	6	testes,adipose,brain,lymph_node,ovary,prostate	39.1423	1	1	None	Unannotated
DCN	chr12:91545567-91546871	chr12	-	91545567	91546871	1304	TAGT	Non-U2/U12	32.7041	7	0	0	3	5	1	adipose	30.7515	1	1	None	Unannotated
DCN	chr12:91545569-91546873	chr12	-	91545569	91546873	1304	AGAG	Non-U2/U12	53.0172	36	0	0	2	12	2	heart,adrenal	30.7515	0	1	None	Unannotated
DDOST	chr1:20982273-20982595	chr1	-	20982273	20982595	322	TGCA	Non-U2/U12	34.7036	0	3	0	8	1	0	0	56.8323	0	2	G	Unannotated
DDX3X	chrX:41201906+41201982	chrX	+	41201906	41201982	76	GTTG	Non-U2/U12	72.9695	8	1	0	0	41	5	thyroid,adrenal,adipose,ovary,kidney	30.2632	0	2	A	Unannotated
DDX3X	chrX:41203652+41204433	chrX	+	41203652	41204433	781	GTGA	Non-U2/U12	55.4507	18	3	0	0	2	0	0	41.2292	1	2	A	Unannotated
DDX46	chr5:134152296+134153185	chr5	+	134152296	134153185	889	TTAG	U2_GTAG	73.684	436	314	4	16	1845	16	thyroid,heart,testes,skeletal_muscle,adipose,white_blood_cells,brain,lymph_node,colon,breast,lung,adrenal,prostate,ovary,kidney,liver	32.2835	0	1	None	ENST00000507392.1,ENST00000452510.2
DDX5	chr17:62498666-62499043	chr17	-	62498666	62499043	377	GTGA	Non-U2/U12	61.1881	15	3	0	3	3	1	adipose	36.6048	1	4	A	Unannotated
DDX5	chr17:62499688-62499920	chr17	-	62499688	62499920	232	GTGT	Non-U2/U12	60.7276	4	3	0	8	0	0	0	33.1897	3	2	T	Unannotated
DDX5	chr17:62499464-62499547	chr17	-	62499464	62499547	83	GTGT	Non-U2/U12	60.2811	4	10	0	0	0	0	0	28.9157	2	2	G	Unannotated
DDX55	chr12:124102419+124103143	chr12	+	124102419	124103143	724	GTTG	U2_GTAG	80.1751	8	13	1	1	43	5	thyroid,brain,ovary,prostate,testes	49.8619	2	5	A	Unannotated
DEAF1	chr11:694963-695002	chr11	-	694963	695002	39	GCCG	Non-U2/U12	48.9975	5	7	1	3	1	0	0	92.3077	3	2	G	Unannotated
DECR1	chr8:91013789+91029352	chr8	+	91013789	91029352	15563	GTGT	U2_GTAG	66.651	2	0	0	4	5	1	testes	39.3626	0	4	T	Unannotated
DEF8	chr16:90016734+90020648	chr16	+	90016734	90020648	3914	AATC	Non-U2/U12	46.4606	0	0	1	3	4	1	thyroid	52.4783	1	2	A	Unannotated
DEK	chr6:18256081-18256591	chr6	-	18256081	18256591	510	GTGA	U2_GTAG	64.8129	10	8	0	1	2	0	0	43.5294	1	5	A	Unannotated
DEK	chr6:18236833-18237612	chr6	-	18236833	18237612	779	GGTT	Non-U2/U12	40.2859	6	61	0	1	257	11	thyroid,heart,testes,skeletal_muscle,adipose,lymph_node,colon,breast,adrenal,prostate,ovary	36.0719	0	7	A	Unannotated
DGCR2	chr22:19052580-19055612	chr22	-	19052580	19055612	3032	GTAT	U2_GTAG	72.4791	4	51	18	1	334	16	thyroid,heart,testes,skeletal_muscle,adipose,white_blood_cells,brain,lymph_node,colon,breast,lung,adrenal,prostate,ovary,kidney,liver	50.8905	2	1	None	ENST00000263196.7,ENST00000537045.1
DHRS7	chr14:60616906-60619656	chr14	-	60616906	60619656	2750	GTTA	U2_GTAG	70.1738	5	0	0	0	313	13	thyroid,heart,testes,skeletal_muscle,adipose,white_blood_cells,lymph_node,lung,breast,colon,ovary,prostate,liver	38.6545	1	5	G	Unannotated
DHRS7	chr14:60616904-60619656	chr14	-	60616904	60619656	2752	GTGG	U2_GTAG	75.6058	0	0	0	3	5	1	skeletal_muscle	38.6991	4	3	G	Unannotated
DHX15	chr4:24578257-24578290	chr4	-	24578257	24578290	33	ATAG	Non-U2/U12	63.0051	3	2	0	4	6	0	0	51.5152	12	1	None	Unannotated
DIABLO	chr12:122709191-122710176	chr12	-	122709191	122710176	985	GGAG	U2_GTAG	81.8271	4	7	0	5	33	3	colon,breast,kidney	53.198	2	4	G	Unannotated
DIAPH1	chr5:140905741-140905865	chr5	-	140905741	140905865	124	TGCA	Non-U2/U12	35.2383	13	0	0	1	16	2	lung,kidney	50.8065	0	4	T	Unannotated
DIMT1	chr5:61694710-61697863	chr5	-	61694710	61697863	3153	GGTT	Non-U2/U12	46.4416	7	11	0	0	48	6	adipose,brain,breast,ovary,prostate,white_blood_cells	46.2417	0	7	A	Unannotated
DLAT	chr11:111904255+111907998	chr11	+	111904255	111907998	3743	TGGT	Non-U2/U12	34.1092	7	4	0	2	0	0	0	43.1205	1	3	T	Unannotated
DLG4	chr17:7107386-7107517	chr17	-	7107386	7107517	131	GTTG	U2_GTAG	74.913	519	37	7	14	775	14	thyroid,heart,testes,adipose,brain,lymph_node,colon,breast,lung,adrenal,prostate,ovary,kidney,white_blood_cells	54.1985	1	1	None	ENST00000486626.3,ENST00000451807.2,ENST00000399510.2,ENST00000399506.2
DLGAP4	chr20:35154409+35155204	chr20	+	35154409	35155204	795	GTTG	U2_GTAG	80.5297	9	0	0	0	50	7	thyroid,testes,adipose,brain,liver,ovary,adrenal	57.3585	1	1	None	Unannotated
DLGAP5	chr14:55647498-55647931	chr14	-	55647498	55647931	433	GGAC	Non-U2/U12	63.9635	1	124	0	0	10	1	testes	45.9584	0	7	A	Unannotated
DNAJA1	chr9:33026991+33029886	chr9	+	33026991	33029886	2895	AGAA	Non-U2/U12	44.7914	4	0	0	3	0	0	0	40.38	2	4	A	Unannotated
DNAJC16	chr1:15898450+15898785	chr1	+	15898450	15898785	335	CCGA	Non-U2/U12	39.4211	0	0	0	3	22	3	liver,skeletal_muscle,white_blood_cells	45.3731	2	2	G	Unannotated
DNAJC18	chr5:138749963-138755740	chr5	-	138749963	138755740	5777	TATC	Non-U2/U12	38.2134	14	2	0	0	7	2	ovary,testes	46.1139	0	1	None	Unannotated
DNAJC8	chr1:28530334-28531770	chr1	-	28530334	28531770	1436	AGTA	Non-U2/U12	44.197	3	0	0	3	3	1	prostate	42.1309	1	2	A	Unannotated
DNASE1L3	chr3:58199923-58200027	chr3	-	58199923	58200027	104	TTAG	U2_GTAG	89.1896	3	243	1	1	4	1	adrenal	29.8077	3	2	G	Unannotated
DPF2	chr11:65109033+65111218	chr11	+	65109033	65111218	2185	GTGG	U2_GTAG	68.9221	9	9	0	3	31	5	heart,prostate,adipose,testes,skeletal_muscle	47.3684	1	1	None	Unannotated
DPY19L1	chr7:34977731-34978698	chr7	-	34977731	34978698	967	GAAG	U2_GTAG	82.1938	6	0	2	1	10	1	testes	34.9535	2	1	None	Unannotated
DR1	chr1:93819628+93826041	chr1	+	93819628	93826041	6413	GTGG	U2_GTAG	76.753	9	0	0	0	14	2	adrenal,adipose	36.1921	2	4	A	Unannotated
DR1	chr1:93819628+93826040	chr1	+	93819628	93826040	6412	GTTG	U2_GTAG	76.0456	23	0	0	1	10	2	adipose,testes	36.1822	1	4	A	Unannotated
DRAP1	chr11:65687933+65688041	chr11	+	65687933	65688041	108	GTGG	U2_GTAG	66.4038	0	0	0	3	3	1	breast	65.7407	2	2	G	Unannotated
DRAP1	chr11:65688133+65688345	chr11	+	65688133	65688345	212	GTGG	U2_GTAG	82.2062	11	6	0	0	10	2	ovary,kidney	57.0755	1	1	None	Unannotated
DROSHA	chr5:31531665-31532096	chr5	-	31531665	31532096	431	GTAT	U2_GTAG	83.3881	2	1	0	3	4	1	ovary	53.1323	1	2	G	Unannotated
DUSP14	chr17:35850060+35870779	chr17	+	35850060	35870779	20719	GCGA	Non-U2/U12	31.2057	10	6	0	0	5	0	0	46.0833	0	3	T	Unannotated
DUSP14	chr17:35850059+35870778	chr17	+	35850059	35870778	20719	CGAG	Non-U2/U12	56.2964	67	170	5	42	287	15	thyroid,heart,skeletal_muscle,adipose,white_blood_cells,brain,lymph_node,colon,breast,lung,adrenal,prostate,ovary,kidney,liver	46.0881	1	1	None	Unannotated
DYM	chr18:46619704-46623771	chr18	-	46619704	46623771	4067	GTGG	U2_GTAG	85.1137	24	41	0	3	125	6	thyroid,testes,adipose,colon,white_blood_cells,kidney	36.956	1	1	None	Unannotated
DYNC1I2	chr2:172584477+172584816	chr2	+	172584477	172584816	339	GTCA	Non-U2/U12	57.6337	31	0	1	0	37	8	heart,testes,lymph_node,colon,white_blood_cells,lung,ovary,prostate	32.4484	2	3	C	Unannotated
E2F1	chr20:32265347-32266006	chr20	-	32265347	32266006	659	ATAA	U12_ATAC	86.0739	6	38	0	0	7	1	kidney	48.1032	0	3	C	Unannotated
EEF1A1	chr6:74228569-74228652	chr6	-	74228569	74228652	83	AAAT	Non-U2/U12	42.29	9	0	0	6	13	0	0	39.759	1	1	None	Unannotated
EEF1A1	chr6:74227653-74227750	chr6	-	74227653	74227750	97	AACG	Non-U2/U12	28.6107	9	0	0	6	4	1	ovary	25.7732	0	1	None	Unannotated
EEF1A1	chr6:74227984-74228073	chr6	-	74227984	74228073	89	ACTG	Non-U2/U12	37.603	9	0	0	3	22	2	ovary,adipose	32.5843	1	2	A	Unannotated
EEF1A1	chr6:74227795-74228463	chr6	-	74227795	74228463	668	AAGC	Non-U2/U12	57.7295	3	279	0	0	0	0	0	44.7605	7	2	A	Unannotated
EEF1A1	chr6:74227654-74227750	chr6	-	74227654	74227750	96	AATC	Non-U2/U12	22.9388	0	0	0	6	16	3	thyroid,lymph_node,adipose	25	0	1	None	Unannotated
EEF1A1	chr6:74229240-74229607	chr6	-	74229240	74229607	367	AGCA	Non-U2/U12	33.9959	4	0	0	26	3	1	heart	35.4223	0	2	G	Unannotated
EEF1A1	chr6:74229238-74229605	chr6	-	74229238	74229605	367	GTGA	Non-U2/U12	61.5551	5	0	0	8	0	0	0	35.4223	0	1	None	Unannotated
EEF1A1	chr6:74227988-74228078	chr6	-	74227988	74228078	90	AGAA	Non-U2/U12	44.3603	1	0	0	10	6	1	adipose	31.1111	0	2	G	Unannotated
EEF1A1	chr6:74228329-74228417	chr6	-	74228329	74228417	88	AGAT	Non-U2/U12	42.1795	0	0	0	245	8	1	kidney	31.8182	0	1	None	Unannotated
EEF1A1	chr6:74228330-74228418	chr6	-	74228330	74228418	88	AATA	Non-U2/U12	26.4818	1	0	0	33	13	1	lung	31.8182	0	3	T	Unannotated
EEF1A1	chr6:74227989-74228079	chr6	-	74227989	74228079	90	CACA	Non-U2/U12	32.6814	1	0	0	4	13	2	breast,liver	32.2222	0	1	None	Unannotated
EEF1A1	chr6:74227989-74228077	chr6	-	74227989	74228077	88	GGCA	Non-U2/U12	45.1375	0	0	0	3	5	1	lymph_node	31.8182	2	2	A	Unannotated
EEF1A1	chr6:74229780-74230724	chr6	-	74229780	74230724	944	AGCA	Non-U2/U12	34.7981	1	0	0	26	7	1	ovary	59.5339	0	2	G	Unannotated
EEF1A1	chr6:74229778-74230722	chr6	-	74229778	74230722	944	GTGG	U2_GTAG	81.1434	0	0	0	18	13	3	ovary,adrenal,breast	59.6398	1	1	None	Unannotated
EEF1A1	chr6:74229237-74229605	chr6	-	74229237	74229605	368	GTAT	U2_GTAG	71.8563	2	0	0	19	5	1	thyroid	35.3261	1	4	G	Unannotated
EEF1A1	chr6:74228332-74228420	chr6	-	74228332	74228420	88	GTGG	U2_GTAG	76.4681	5	0	0	8	41	8	adipose,lung,liver,ovary,prostate,adrenal,kidney,white_blood_cells	32.9545	1	1	None	Unannotated
EEF1A1	chr6:74228334-74228420	chr6	-	74228334	74228420	86	GTTA	U2_GTAG	69.3907	0	0	0	112	6	1	lymph_node	31.3953	1	3	G	Unannotated
EEF1A1	chr6:74229237-74229603	chr6	-	74229237	74229603	366	ATAT	Non-U2/U12	41.1022	46	0	0	30	33	4	thyroid,prostate,ovary,colon	35.2459	1	3	G	Unannotated
EEF1A1	chr6:74228570-74228654	chr6	-	74228570	74228654	84	GTGA	Non-U2/U12	64.116	4	0	0	5	26	3	adrenal,ovary,kidney	40.4762	0	1	None	Unannotated
EEF1A1	chr6:74229777-74230722	chr6	-	74229777	74230722	945	GTGT	U2_GTAG	71.9134	11	0	0	3	29	3	lung,ovary,colon	59.5767	2	2	G	Unannotated
EEF1A1	chr6:74227986-74228076	chr6	-	74227986	74228076	90	GTGG	U2_GTAG	69.934	1	0	0	4	23	2	prostate,kidney	32.2222	1	1	None	Unannotated
EEF1A1	chr6:74227652-74227750	chr6	-	74227652	74227750	98	AAGC	Non-U2/U12	32.19	0	0	0	15	3	1	breast	26.5306	0	4	T	Unannotated
EEF1A1	chr6:74229239-74229606	chr6	-	74229239	74229606	367	GGAG	Non-U2/U12	62.6697	8	0	0	80	6	1	white_blood_cells	35.6948	0	2	A	Unannotated
EEF1B2	chr2:207026828+207027214	chr2	+	207026828	207027214	386	GTAA	U2_GTAG	68.2622	16	0	0	3	13	1	white_blood_cells	34.456	2	4	A	Unannotated
EEF1D	chr8:144662375-144662674	chr8	-	144662375	144662674	299	TGGT	Non-U2/U12	31.8555	0	0	0	3	16	1	colon	57.1906	0	4	G	Unannotated
EEF1E1	chr6:8080282-8090418	chr6	-	8080282	8090418	10136	GTAT	U2_GTAG	68.2004	1	0	0	3	29	3	adrenal,ovary,testes	39.4633	2	1	None	Unannotated
EEF2	chr19:3981446-3981941	chr19	-	3981446	3981941	495	AGGT	Non-U2/U12	22.9382	53	8	0	6	2	0	0	60.8081	0	2	T	Unannotated
EEF2	chr19:3981448-3981944	chr19	-	3981448	3981944	496	GTGT	U2_GTAG	67.7191	41	6	0	0	0	0	0	60.8871	2	2	G	Unannotated
EEF2	chr19:3982960-3983237	chr19	-	3982960	3983237	277	CAAG	Non-U2/U12	64.3403	5	69	0	0	1	0	0	65.343	8	2	C	Unannotated
EFCAB2	chr1:245246990+245250544	chr1	+	245246990	245250544	3554	GTTG	U2_GTAG	84.6767	7	0	0	1	12	2	thyroid,ovary	40.7991	1	1	None	Unannotated
EFCAB4A	chr11:831572+831627	chr11	+	831572	831627	55	GCCT	Non-U2/U12	50.9808	1	65	0	5	4	0	0	72.7273	7	1	None	Unannotated
EFHA1	chr13:22113518-22113796	chr13	-	22113518	22113796	278	GGAA	Non-U2/U12	55.7861	38	25	0	1	46	5	thyroid,ovary,lymph_node,testes,kidney	45.6835	2	7	A	Unannotated
EFHC2	chrX:44107656-44108048	chrX	-	44107656	44108048	392	GGAG	U2_GTAG	83.7171	193	3	6	5	148	8	heart,testes,brain,lymph_node,lung,white_blood_cells,ovary,prostate	31.8878	2	1	None	ENST00000441230.1,ENST00000420999.1,ENST00000333807.6
EHBP1L1	chr11:65352622+65352930	chr11	+	65352622	65352930	308	CCCG	Non-U2/U12	49.9667	0	9	0	4	0	0	0	81.8182	5	4	C	Unannotated
EHBP1L1	chr11:65352635+65352929	chr11	+	65352635	65352929	294	GCCC	Non-U2/U12	40.6237	0	9	0	3	0	0	0	81.6327	7	3	C	Unannotated
EIF1	chr17:39846192+39846339	chr17	+	39846192	39846339	147	AGAG	U2_GTAG	64.5319	26	0	0	7	86	9	heart,testes,skeletal_muscle,lymph_node,breast,adrenal,prostate,kidney,white_blood_cells	44.898	1	4	A	Unannotated
EIF1	chr17:39846438+39847030	chr17	+	39846438	39847030	592	GATT	Non-U2/U12	32.4954	4	0	0	11	22	2	thyroid,prostate	39.8649	0	1	None	Unannotated
EIF1AY	chrY:22744581+22746362	chrY	+	22744581	22746362	1781	AGTT	Non-U2/U12	30.0741	2	0	0	3	3	1	heart	35.2611	1	2	T	Unannotated
EIF2A	chr3:150285832+150285960	chr3	+	150285832	150285960	128	GGAT	Non-U2/U12	50.4465	15	18	0	2	50	8	heart,testes,adipose,colon,breast,ovary,prostate,adrenal	27.3438	0	7	A	Unannotated
EIF2A	chr3:150285830+150285960	chr3	+	150285830	150285960	130	AAAT	Non-U2/U12	38.4396	6	10	0	6	23	2	heart,lymph_node	26.9231	1	5	A	Unannotated
EIF2AK2	chr2:37376169-37384062	chr2	-	37376169	37384062	7893	GCAC	Non-U2/U12	53.0224	0	18	0	3	0	0	0	42.6834	0	1	None	Unannotated
EIF2B3	chr1:45446848-45452164	chr1	-	45446848	45452164	5316	GTGT	Non-U2/U12	59.5789	5	0	0	10	0	0	0	45.9556	0	2	G	Unannotated
EIF2S2	chr20:32691373-32693174	chr20	-	32691373	32693174	1801	GGTT	Non-U2/U12	39.3661	23	0	0	2	168	11	thyroid,testes,skeletal_muscle,adipose,brain,lymph_node,colon,breast,adrenal,ovary,kidney	40.3109	0	7	A	Unannotated
EIF3B	chr7:2409317+2411412	chr7	+	2409317	2411412	2095	GTGG	U2_GTAG	67.4264	1	3	0	22	0	0	0	49.8329	3	2	G	Unannotated
EIF3D	chr22:36920034-36920650	chr22	-	36920034	36920650	616	TTGA	Non-U2/U12	37.1719	8	7	0	10	0	0	0	42.0455	1	2	T	Unannotated
EIF3E	chr8:109247330-109248389	chr8	-	109247330	109248389	1059	GTGT	Non-U2/U12	59.5978	7	0	0	8	4	0	0	35.7885	2	3	T	Unannotated
EIF3I	chr1:32690072+32691767	chr1	+	32690072	32691767	1695	ACCT	Non-U2/U12	37.0546	1	1	0	4	7	1	colon	49.3215	0	2	A	Unannotated
EIF3K	chr19:39123135+39123240	chr19	+	39123135	39123240	105	TGAG	Non-U2/U12	60.8418	19	1	0	2	28	3	adrenal,lung,skeletal_muscle	63.8095	3	2	T	Unannotated
EIF3L	chr22:38246070+38247287	chr22	+	38246070	38247287	1217	GTGG	U2_GTAG	76.6126	3	0	0	4	0	0	0	42.4815	1	1	None	Unannotated
EIF3L	chr22:38254747+38258976	chr22	+	38254747	38258976	4229	GTGG	U2_GTAG	68.3015	2	0	0	8	17	1	adrenal	45.2589	1	4	G	Unannotated
EIF3L	chr22:38259347+38266177	chr22	+	38259347	38266177	6830	ACTC	Non-U2/U12	40.6768	0	0	0	3	11	2	breast,white_blood_cells	46.6032	1	2	A	Unannotated
EIF3L	chr22:38245491+38246023	chr22	+	38245491	38246023	532	AAGC	Non-U2/U12	26.8686	0	0	0	3	13	2	heart,adipose	56.5789	0	2	G	Unannotated
EIF3M	chr11:32610680+32611092	chr11	+	32610680	32611092	412	AGAG	Non-U2/U12	46.0594	0	0	0	6	6	1	prostate	47.8155	0	1	None	Unannotated
EIF4A1	chr17:7481561+7481659	chr17	+	7481561	7481659	98	GGAG	U2_GTAG	64.2088	3	0	0	8	2	0	0	54.0816	0	3	A	Unannotated
EIF4A1	chr17:7480480+7480659	chr17	+	7480480	7480659	179	CACT	Non-U2/U12	24.2056	1	0	0	22	6	1	lung	45.8101	0	2	C	Unannotated
EIF4A1	chr17:7481558+7481655	chr17	+	7481558	7481655	97	ACTT	Non-U2/U12	32.2859	10	0	0	4	4	0	0	52.5773	0	4	C	Unannotated
EIF4A1	chr17:7480011+7480374	chr17	+	7480011	7480374	363	TGGC	Non-U2/U12	33.4695	0	0	0	5	5	1	prostate	50.4132	0	4	C	Unannotated
EIF4A2	chr3:186502483+186502749	chr3	+	186502483	186502749	266	AGTA	Non-U2/U12	36.8925	3	0	0	4	3	0	0	36.8421	1	3	G	Unannotated
EIF4A2	chr3:186505373+186505592	chr3	+	186505373	186505592	219	GTGG	U2_GTAG	76.688	2	0	0	3	4	1	thyroid	37.4429	1	1	None	Unannotated
EIF4A2	chr3:186505371+186505589	chr3	+	186505371	186505589	218	TGTC	Non-U2/U12	35.9299	1	0	0	3	12	2	brain,adrenal	37.156	0	1	None	Unannotated
EIF4A3	chr17:78113550-78113808	chr17	-	78113550	78113808	258	TGTA	Non-U2/U12	25.4374	4	0	1	13	3	0	0	43.7984	0	4	T	Unannotated
EIF4B	chr12:53415642+53416275	chr12	+	53415642	53416275	633	AGTA	Non-U2/U12	28.4819	23	0	0	4	1	0	0	41.2322	1	2	A	Unannotated
EIF4G2	chr11:10828925-10830248	chr11	-	10828925	10830248	1323	AGTA	Non-U2/U12	28.3013	0	0	0	4	4	1	skeletal_muscle	58.5034	0	3	T	Unannotated
EIF4G2	chr11:10825137-10825447	chr11	-	10825137	10825447	310	CAAG	Non-U2/U12	50.8624	12	4	0	0	12	1	lung	37.7419	1	4	A	Unannotated
EIF4G2	chr11:10826560-10827453	chr11	-	10826560	10827453	893	GTCA	Non-U2/U12	61.7924	4	0	0	5	0	0	0	42.2172	0	2	G	Unannotated
EIF4G2	chr11:10823751-10823837	chr11	-	10823751	10823837	86	ATGC	Non-U2/U12	42.3763	0	4	0	5	0	0	0	30.2326	0	2	G	Unannotated
EIF4G2	chr11:10828431-10828800	chr11	-	10828431	10828800	369	TAGT	Non-U2/U12	25.596	3	1	0	3	20	2	heart,white_blood_cells	35.2304	0	3	G	Unannotated
EIF4G2	chr11:10823982-10824577	chr11	-	10823982	10824577	595	AGAG	Non-U2/U12	54.4305	14	4	0	0	12	2	heart,ovary	44.7059	0	3	A	Unannotated
EIF4H	chr7:73602125+73603999	chr7	+	73602125	73603999	1874	AATC	Non-U2/U12	27.9581	17	0	0	6	0	0	0	44.8239	0	1	None	Unannotated
EIF5	chr14:103806138+103806762	chr14	+	103806138	103806762	624	AGTA	Non-U2/U12	43.5282	28	0	0	0	12	2	lymph_node,kidney	45.0321	1	3	A	Unannotated
EIF5A	chr17:7214441+7214671	chr17	+	7214441	7214671	230	GTTG	U2_GTAG	74.7755	14	3	0	1	45	7	testes,lymph_node,lung,liver,colon,ovary,adrenal	53.913	1	1	None	Unannotated
EIF5B	chr2:100013361+100015211	chr2	+	100013361	100015211	1850	GTGT	Non-U2/U12	60.2119	13	0	0	6	0	0	0	42.1622	1	3	T	Unannotated
ELMO2	chr20:45022240-45022619	chr20	-	45022240	45022619	379	GGAG	U2_GTAG	77.653	13	16	2	15	90	10	thyroid,heart,testes,adipose,brain,colon,white_blood_cells,adrenal,prostate,ovary	43.7995	3	2	G	ENST00000372176.1
ELOF1	chr19:11664630-11664825	chr19	-	11664630	11664825	195	GTGG	U12_GTAG	81.0314	16	16	0	4	24	5	thyroid,ovary,colon,breast,testes	59.4872	0	3	C	ENST00000589171.1
EMP2	chr16:10623536-10625494	chr16	-	10623536	10625494	1958	GATG	Non-U2/U12	54.485	26	0	0	0	14	3	heart,ovary,lung	49.2339	1	2	G	Unannotated
EMP2	chr16:10623535-10625480	chr16	-	10623535	10625480	1945	GTGG	Non-U2/U12	61.1627	43	0	1	0	75	11	thyroid,heart,adipose,lymph_node,colon,breast,lung,adrenal,prostate,ovary,liver	49.2545	6	3	G	Unannotated
EMP2	chr16:10623535-10625494	chr16	-	10623535	10625494	1959	GAGG	Non-U2/U12	51.0879	13	0	0	0	26	2	heart,lung	49.2598	2	1	None	Unannotated
ENO1	chr1:8921488-8922946	chr1	-	8921488	8922946	1458	GGAG	Non-U2/U12	54.6699	3	0	0	11	0	0	0	49.2455	0	3	A	Unannotated
ENO1	chr1:8924153-8925346	chr1	-	8924153	8925346	1193	CATT	Non-U2/U12	32.2049	1	0	0	4	6	1	prostate	50.6287	0	2	C	Unannotated
ENO1	chr1:8932046-8934884	chr1	-	8932046	8934884	2838	AGCA	Non-U2/U12	36.8649	8	0	0	3	3	0	0	46.6878	1	3	A	Unannotated
ENO1	chr1:8924150-8925342	chr1	-	8924150	8925342	1192	TGGT	Non-U2/U12	36.0688	0	0	0	7	39	6	lung,breast,ovary,prostate,adrenal,kidney	50.5034	0	4	G	Unannotated
ENO1	chr1:8928118-8930513	chr1	-	8928118	8930513	2395	AAGT	Non-U2/U12	27.2786	8	0	0	15	1	0	0	45.929	1	1	None	Unannotated
ENO1	chr1:8925539-8926336	chr1	-	8925539	8926336	797	TAGC	Non-U2/U12	41.7803	5	0	0	20	2	0	0	51.0665	0	2	G	Unannotated
ENO1	chr1:8930567-8931948	chr1	-	8930567	8931948	1381	TAGT	Non-U2/U12	50.2005	7	0	0	5	0	0	0	51.1948	0	4	G	Unannotated
ENO1	chr1:8925513-8926402	chr1	-	8925513	8926402	889	GAGG	Non-U2/U12	66.8982	3	10	0	1	0	0	0	51.1811	8	3	G	Unannotated
EPS8	chr12:15822763-15823789	chr12	-	15822763	15823789	1026	GTTG	U2_GTAG	69.1811	27	14	0	1	37	5	colon,adrenal,adipose,liver,testes	29.8246	0	2	A	Unannotated
ERCC3	chr2:128018924-128028912	chr2	-	128018924	128028912	9988	GGGC	Non-U2/U12	44.3356	6	0	0	1	34	4	ovary,adipose,breast,testes	43.7225	0	7	A	Unannotated
ERCC5	chr13:103524748+103525608	chr13	+	103524748	103525608	860	ATAT	U12_ATAC	90.2566	544	416	10	33	3174	16	thyroid,heart,testes,skeletal_muscle,adipose,white_blood_cells,brain,lymph_node,colon,breast,lung,adrenal,prostate,ovary,kidney,liver	34.4186	2	2	A	ENST00000375954.1,ENST00000355739.4
ERGIC3	chr20:34143897+34143974	chr20	+	34143897	34143974	77	AACT	Non-U2/U12	28.7449	0	0	0	3	11	1	testes	67.5325	0	5	C	Unannotated
ERH	chr14:69853796-69861538	chr14	-	69853796	69861538	7742	AGGT	Non-U2/U12	30.763	5	0	0	19	2	0	0	40.6355	0	2	T	Unannotated
ERMP1	chr9:5787307-5787429	chr9	-	5787307	5787429	122	GTGG	Non-U2/U12	56.9651	0	5	0	3	0	0	0	42.623	1	3	T	Unannotated
ETAA1	chr2:67626758+67629987	chr2	+	67626758	67629987	3229	GTTG	U2_GTAG	74.9585	11	6	0	0	20	3	thyroid,brain,ovary	29.8854	1	2	C	Unannotated
ETS2	chr21:40189017+40190351	chr21	+	40189017	40190351	1334	CATT	Non-U2/U12	35.2325	0	0	0	3	8	1	prostate	49.3253	1	3	T	Unannotated
ETV1	chr7:13949325-13950863	chr7	-	13949325	13950863	1538	TTAG	U2_GTAG	86.1052	119	29	19	10	361	13	thyroid,heart,testes,adipose,brain,lymph_node,colon,breast,lung,adrenal,prostate,ovary,liver	31.5345	2	2	G	ENST00000403527.1,ENST00000242066.5,ENST00000472931.2,ENST00000443137.1,ENST00000438956.1,ENST00000343495.5,ENST00000399357.3,ENST00000405358.4,ENST00000405218.2,ENST00000420159.2,ENST00000430479.1,ENST00000403685.1
EVC	chr4:5813506+5813564	chr4	+	5813506	5813564	58	AGAG	Non-U2/U12	60.534	6	30	0	0	7	1	prostate	56.8966	7	1	None	Unannotated
EXOSC10	chr1:11158212-11159777	chr1	-	11158212	11159777	1565	GTGT	Non-U2/U12	60.6157	0	0	0	4	11	1	prostate	45.5591	0	2	T	Unannotated
EXOSC5	chr19:41895817-41897745	chr19	-	41895817	41897745	1928	GTGG	U12_GTAG	80.0769	6	30	0	0	9	1	skeletal_muscle	52.3859	0	2	T	Unannotated
EXT2	chr11:44266212+44266251	chr11	+	44266212	44266251	39	CCAG	Non-U2/U12	59.9692	20	3	0	0	7	1	lung	51.2821	2	1	None	Unannotated
FAF1	chr1:51001131-51005266	chr1	-	51001131	51005266	4135	AATT	Non-U2/U12	29.7287	3	0	0	5	0	0	0	32.8416	1	1	None	Unannotated
FAM107B	chr10:14564020-14572331	chr10	-	14564020	14572331	8311	GGGC	Non-U2/U12	49.0485	15	10	0	2	96	11	thyroid,testes,brain,lymph_node,lung,breast,colon,adrenal,prostate,kidney,white_blood_cells	40.681	0	7	A	Unannotated
FAM134C	chr17:40744179-40761101	chr17	-	40744179	40761101	16922	GAGG	Non-U2/U12	51.4411	3	10	1	3	70	6	testes,skeletal_muscle,lymph_node,breast,kidney,white_blood_cells	43.9901	0	7	T	Unannotated
FAM172A	chr5:93018761-93018845	chr5	-	93018761	93018845	84	AACA	Non-U2/U12	51.5784	99	70	0	0	119	11	heart,testes,adipose,lymph_node,lung,liver,colon,ovary,prostate,kidney,white_blood_cells	35.7143	3	3	A	Unannotated
FAM192A	chr16:57201136-57206162	chr16	-	57201136	57206162	5026	ATAA	U12_ATAC	83.6626	86	9	0	1	71	9	thyroid,testes,brain,lymph_node,colon,breast,ovary,prostate,kidney	41.0466	1	1	None	Unannotated
FAM3C2	chrX:23094451+23094780	chrX	+	23094451	23094780	329	AAAA	Non-U2/U12	60.9773	265	2	0	3	1068	16	thyroid,heart,testes,skeletal_muscle,adipose,white_blood_cells,brain,lymph_node,colon,breast,lung,adrenal,prostate,ovary,kidney,liver	56.535	15	5	A	Unannotated
FAM71F2	chr7:128312604+128315701	chr7	+	128312604	128315701	3097	GTTG	U2_GTAG	74.079	1	0	2	2	71	1	testes	48.7569	1	1	None	ENST00000480462.1,ENST00000477515.1
FAM96B	chr16:66967967-66968125	chr16	-	66967967	66968125	158	ATAT	U12_ATAC	73.5256	2	327	0	0	749	16	thyroid,heart,testes,skeletal_muscle,adipose,white_blood_cells,brain,lymph_node,colon,breast,lung,adrenal,prostate,ovary,kidney,liver	65.1899	0	1	None	Unannotated
FAM98A	chr2:33812387-33813402	chr2	-	33812387	33813402	1015	AGAG	Non-U2/U12	50.2797	11	2	0	0	23	3	brain,kidney,heart	32.9064	0	7	A	Unannotated
FBL	chr19:40327235-40328369	chr19	-	40327235	40328369	1134	AAAC	Non-U2/U12	64.8648	0	7	0	3	0	0	0	49.3827	7	2	C	Unannotated
FBXO21	chr12:117628081-117628158	chr12	-	117628081	117628158	77	GTGG	Non-U2/U12	73.908	0	1	2	1	7	1	skeletal_muscle	68.8312	9	2	G	Unannotated
FBXO38	chr5:147807364+147807370	chr5	+	147807364	147807370	6	GAGG	Non-U2/U12	48.3366	31	0	0	0	31	2	heart,adipose	66.6667	3	2	G	Unannotated
FBXO9	chr6:52938437+52941283	chr6	+	52938437	52941283	2846	TTAG	U2_GTAG	86.6055	2625	506	7	52	2455	15	thyroid,heart,testes,adipose,white_blood_cells,brain,lymph_node,colon,breast,lung,adrenal,prostate,ovary,kidney,liver	36.0506	2	2	G	ENST00000370939.3,ENST00000498744.1,ENST00000323557.7,ENST00000244426.6,ENST00000473337.2,ENST00000480463.2
FDFT1	chr8:11683725+11687754	chr8	+	11683725	11687754	4029	TAGT	Non-U2/U12	32.376	2	6	0	15	0	0	0	43.8074	1	2	G	Unannotated
FDPS	chr1:155288544+155288647	chr1	+	155288544	155288647	103	GTGG	U2_GTAG	73.9437	0	0	0	6	5	1	adrenal	60.1942	1	1	None	Unannotated
FGFR1	chr8:38275891-38277050	chr8	-	38275891	38277050	1159	GAAG	U2_GTAG	76.7111	401	496	28	51	2739	15	thyroid,heart,testes,skeletal_muscle,adipose,brain,lymph_node,colon,breast,lung,adrenal,prostate,ovary,kidney,liver	49.1803	1	1	None	ENST00000341462.5,ENST00000527745.1,ENST00000526570.1,ENST00000487647.1,ENST00000447712.2,ENST00000397113.2,ENST00000466021.1,ENST00000397108.4,ENST00000397091.5,ENST00000326324.6,ENST00000397103.1,ENST00000356207.5,ENST00000425967.3
FGFR2	chr10:123263455-123274630	chr10	-	123263455	123274630	11175	GAAG	U2_GTAG	74.525	109	0	20	10	480	11	thyroid,testes,brain,colon,breast,lung,adrenal,prostate,ovary,kidney,liver	44.8412	1	1	None	ENST00000429361.1,ENST00000369056.1,ENST00000604236.1,ENST00000360144.3,ENST00000358487.5,ENST00000369058.3,ENST00000357555.5,ENST00000457416.2,ENST00000369061.4,ENST00000478859.1,ENST00000369059.1
FKBP1A	chr20:1350248-1350609	chr20	-	1350248	1350609	361	GTAT	Non-U2/U12	56.9952	20	0	0	4	0	0	0	36.8421	8	2	T	Unannotated
FKBP4	chr12:2909744+2910284	chr12	+	2909744	2910284	540	TGGC	Non-U2/U12	41.3031	3	0	0	3	0	0	0	50.1852	0	2	G	Unannotated
FKBP5	chr6:35626432-35629744	chr6	-	35626432	35629744	3312	CTCC	Non-U2/U12	43.1636	89	0	0	0	36	4	thyroid,heart,adrenal,prostate	39.7343	2	2	C	Unannotated
FLII	chr17:18152195-18152439	chr17	-	18152195	18152439	244	TGGT	Non-U2/U12	35.4378	1	3	0	7	0	0	0	60.2459	1	2	G	Unannotated
FNIP2	chr4:159780299+159780350	chr4	+	159780299	159780350	51	TTTC	Non-U2/U12	62.4044	20	2	0	0	25	3	heart,adipose,kidney	39.2157	7	4	T	Unannotated
FOXP1	chr3:71247545-71348971	chr3	-	71247545	71348971	101426	GGTC	Non-U2/U12	39.9607	3	0	0	0	45	5	ovary,brain,adrenal,breast,white_blood_cells	41.5692	0	7	A	Unannotated
FTH1	chr11:61732985-61734783	chr11	-	61732985	61734783	1798	GTTC	Non-U2/U12	61.2076	2	0	0	18	7	1	lung	50.5562	0	2	T	Unannotated
FTH1	chr11:61732583-61732839	chr11	-	61732583	61732839	256	TGGA	Non-U2/U12	38.5478	44	0	3	6	17	2	white_blood_cells,kidney	39.4531	0	2	G	Unannotated
FTH1	chr11:61732588-61732845	chr11	-	61732588	61732845	257	TCAT	Non-U2/U12	53.8051	40	0	0	9	55	7	thyroid,heart,adipose,breast,prostate,kidney,liver	39.6887	3	1	None	Unannotated
FTH1	chr11:61732586-61732841	chr11	-	61732586	61732841	255	GGTC	Non-U2/U12	37.2921	0	0	0	5	4	1	lymph_node	40	0	3	A	Unannotated
FTH1	chr11:61732583-61732840	chr11	-	61732583	61732840	257	GTGA	Non-U2/U12	60.6507	27	0	0	17	11	2	thyroid,breast	39.6887	0	2	A	Unannotated
FTH1	chr11:61732987-61734784	chr11	-	61732987	61734784	1797	GGAG	Non-U2/U12	60.9662	0	0	0	3	12	1	lung	50.5843	0	2	T	Unannotated
FTH1	chr11:61732360-61732455	chr11	-	61732360	61732455	95	AGTG	Non-U2/U12	37.146	6	0	0	8	13	1	adipose	44.2105	2	1	None	Unannotated
FTH1	chr11:61732587-61732843	chr11	-	61732587	61732843	256	AATT	Non-U2/U12	24.2846	170	0	0	6	11	1	breast	39.4531	0	2	C	Unannotated
FTH1	chr11:61732986-61734782	chr11	-	61732986	61734782	1796	TGGT	Non-U2/U12	35.2026	7	0	0	5	11	1	white_blood_cells	50.5011	0	2	G	Unannotated
FTL	chr19:49468866+49469027	chr19	+	49468866	49469027	161	GTGG	U2_GTAG	70.3584	1	0	0	6	49	4	adrenal,lung,white_blood_cells,kidney	64.5963	2	2	G	Unannotated
FUS	chr16:31193985+31195174	chr16	+	31193985	31195174	1189	GTTG	U2_GTAG	72.1572	0	5	0	3	1	0	0	44.323	2	1	None	Unannotated
FXYD2	chr11:117693197-117693393	chr11	-	117693197	117693393	196	GTGG	U2_GTAG	83.3891	108	0	0	3	137	1	kidney	66.8367	1	1	None	Unannotated
FYN	chr6:112194240-112194568	chr6	-	112194240	112194568	328	GCCG	Non-U2/U12	57.312	0	12	0	10	0	0	0	82.0122	8	2	C	Unannotated
FYTTD1	chr3:197483430+197495312	chr3	+	197483430	197495312	11882	AATT	Non-U2/U12	34.7981	0	0	0	4	4	1	breast	40.919	1	3	T	Unannotated
GALNT1	chr18:33161826+33234621	chr18	+	33161826	33234621	72795	GTAA	U2_GTAG	77.6064	0	7	2	1	2	0	0	38.776	3	2	G	Unannotated
GANAB	chr11:62394595-62394760	chr11	-	62394595	62394760	165	GTGG	U2_GTAG	77.687	1	3	0	3	1	0	0	53.3333	2	3	G	Unannotated
GANAB	chr11:62392875-62392977	chr11	-	62392875	62392977	102	TTGG	Non-U2/U12	44.3437	0	16	0	0	23	2	thyroid,testes	47.0588	0	1	None	Unannotated
GANAB	chr11:62393397-62393538	chr11	-	62393397	62393538	141	AGCA	Non-U2/U12	43.028	2	0	0	3	5	1	liver	53.1915	1	3	A	Unannotated
GAPDH	chr12:6645761+6645852	chr12	+	6645761	6645852	91	GATT	Non-U2/U12	39.6753	4	0	1	15	24	3	heart,prostate,skeletal_muscle	60.4396	1	2	T	Unannotated
GAPDH	chr12:6646557+6646750	chr12	+	6646557	6646750	193	TAGA	Non-U2/U12	25.4357	17	0	0	3	41	7	skeletal_muscle,brain,colon,breast,adrenal,kidney,white_blood_cells	59.5855	0	2	G	Unannotated
GAPDH	chr12:6647167+6647274	chr12	+	6647167	6647274	107	TGCA	Non-U2/U12	29.2561	3	0	0	8	4	1	kidney	54.2056	0	1	None	Unannotated
GAPDH	chr12:6647160+6647265	chr12	+	6647160	6647265	105	TGTA	Non-U2/U12	33.0027	0	0	0	10	5	1	heart	54.2857	0	2	C	Unannotated
GAPDH	chr12:6646381+6646474	chr12	+	6646381	6646474	93	GGAG	Non-U2/U12	56.9215	0	0	0	24	4	1	liver	66.6667	0	1	None	Unannotated
GAPDH	chr12:6646556+6646752	chr12	+	6646556	6646752	196	GTCC	Non-U2/U12	52.4928	7	0	0	4	0	0	0	60.2041	0	1	None	Unannotated
GAPDH	chr12:6646380+6646473	chr12	+	6646380	6646473	93	AGCA	Non-U2/U12	34.1801	1	0	0	5	7	1	lung	65.5914	0	1	None	Unannotated
GAPDH	chr12:6646383+6646475	chr12	+	6646383	6646475	92	TGGC	Non-U2/U12	38.6196	0	0	0	4	43	5	brain,adrenal,prostate,liver,skeletal_muscle	66.3043	0	2	G	Unannotated
GAPDH	chr12:6645762+6645852	chr12	+	6645762	6645852	90	AGTT	Non-U2/U12	23.9721	0	0	0	3	23	2	prostate,skeletal_muscle	60	0	1	None	Unannotated
GAPDH	chr12:6646556+6646750	chr12	+	6646556	6646750	194	GTGA	Non-U2/U12	56.852	0	0	0	9	6	1	adrenal	59.7938	0	2	C	Unannotated
GAPDH	chr12:6645955+6646084	chr12	+	6645955	6646084	129	AGTA	Non-U2/U12	28.2753	10	0	0	4	7	1	thyroid	52.7132	0	4	G	Unannotated
GAPDH	chr12:6646379+6646472	chr12	+	6646379	6646472	93	CAGC	Non-U2/U12	32.7951	0	0	0	3	3	1	adrenal	66.6667	0	1	None	Unannotated
GARS	chr7:30668285+30671857	chr7	+	30668285	30671857	3572	GTTG	U2_GTAG	71.1826	3	3	0	0	0	0	0	38.1859	1	1	None	Unannotated
GDI1	chrX:153670603+153670722	chrX	+	153670603	153670722	119	TGGT	Non-U2/U12	42.4622	8	1	0	5	0	0	0	67.2269	1	2	T	Unannotated
GDI2	chr10:5838824-5842560	chr10	-	5838824	5842560	3736	GTGT	U2_GTAG	64.5925	4	0	0	2	9	2	brain,breast	40.4443	1	2	T	Unannotated
GFAP	chr17:42989164-42990636	chr17	-	42989164	42990636	1472	GTGT	Non-U2/U12	57.325	4	0	0	4	0	0	0	54.212	0	2	T	Unannotated
GGA1	chr22:38013055+38014454	chr22	+	38013055	38014454	1399	GGAG	U2_GTAG	77.8828	1	1	4	11	30	2	white_blood_cells,testes	51.6798	3	2	G	ENST00000381756.5
GGCX	chr2:85785790-85786068	chr2	-	85785790	85786068	278	GTGG	U12_GTAG	68.6575	1	0	1	2	6	1	prostate	35.9712	0	2	T	Unannotated
GHITM	chr10:85901385+85902401	chr10	+	85901385	85902401	1016	GTAT	U2_GTAG	78.0698	8	6	1	6	51	7	thyroid,testes,brain,liver,adrenal,kidney,white_blood_cells	33.0709	2	3	G	Unannotated
GHITM	chr10:85904770+85908484	chr10	+	85904770	85908484	3714	TGCA	Non-U2/U12	37.1149	0	0	0	4	3	1	kidney	37.399	0	4	G	Unannotated
GIGYF2	chr2:233655625+233655718	chr2	+	233655625	233655718	93	GTGA	Non-U2/U12	60.6484	5	4	0	1	1	0	0	34.4086	1	6	A	Unannotated
GLO1	chr6:38645156-38649785	chr6	-	38645156	38649785	4629	GATA	Non-U2/U12	35.6317	3	1	0	3	2	0	0	42.5362	0	3	A	Unannotated
GLS	chr2:191819386+191819464	chr2	+	191819386	191819464	78	GTGG	Non-U2/U12	75.2484	45	10	0	0	51	6	thyroid,brain,lymph_node,adrenal,prostate,kidney	29.4872	3	5	G	Unannotated
GLUL	chr1:182354693-182354897	chr1	-	182354693	182354897	204	CACT	Non-U2/U12	23.4963	2	0	0	3	12	2	lung,adipose	44.1176	0	2	C	Unannotated
GLYR1	chr16:4863836-4864537	chr16	-	4863836	4864537	701	GTTG	U2_GTAG	73.0341	4	17	0	0	27	5	brain,colon,testes,kidney,white_blood_cells	44.2225	2	1	None	Unannotated
GMFB	chr14:54947677-54948126	chr14	-	54947677	54948126	449	ATAA	U12_ATAC	82.334	40	4	0	28	79	7	heart,testes,adipose,brain,liver,kidney,breast	29.8441	1	2	A	ENST00000553333.1
GMFB	chr14:54947676-54948126	chr14	-	54947676	54948126	450	ATAA	U12_ATAC	82.6784	46	0	1	34	199	11	heart,testes,white_blood_cells,brain,colon,breast,lung,adrenal,prostate,kidney,liver	29.7778	1	1	None	Unannotated
GMFB	chr14:54947675-54948126	chr14	-	54947675	54948126	451	ATAA	U12_ATAC	81.0545	19	0	0	11	23	2	brain,prostate	29.7118	0	2	C	Unannotated
GMPS	chr3:155628672+155628901	chr3	+	155628672	155628901	229	TGTA	Non-U2/U12	23.9501	0	0	0	5	5	1	colon	30.5677	0	3	T	Unannotated
GNAL	chr18:11882405+11883972	chr18	+	11882405	11883972	1567	GCTG	Non-U2/U12	50.1508	205	0	0	0	32	3	heart,prostate,skeletal_muscle	40.6509	4	1	None	Unannotated
GNAS	chr20:57466603+57466774	chr20	+	57466603	57466774	171	CCGC	Non-U2/U12	45.9193	1	0	0	4	5	1	kidney	91.8129	5	2	C	Unannotated
GNAS	chr20:57484478+57484577	chr20	+	57484478	57484577	99	GTCA	Non-U2/U12	51.6665	11	4	0	1	10	2	thyroid,ovary	46.4646	2	1	None	Unannotated
GNAS	chr20:57466603+57466777	chr20	+	57466603	57466777	174	CCGC	Non-U2/U12	45.9193	6	0	1	2	0	0	0	91.954	5	2	C	Unannotated
GNAS	chr20:57474040+57478582	chr20	+	57474040	57478582	4542	GTTG	U2_GTAG	71.1026	73	217	0	0	4652	16	thyroid,heart,testes,skeletal_muscle,adipose,white_blood_cells,brain,lymph_node,colon,breast,lung,adrenal,prostate,ovary,kidney,liver	43.483	1	2	G	ENST00000349036.3,ENST00000371075.3,ENST00000605324.1,ENST00000605722.1,ENST00000480232.1,ENST00000470512.1,ENST00000354359.7,ENST00000490374.1
GNAS	chr20:57470739+57478582	chr20	+	57470739	57478582	7843	GTTG	U2_GTAG	69.9023	503	3083	0	0	21499	16	thyroid,heart,testes,skeletal_muscle,adipose,white_blood_cells,brain,lymph_node,colon,breast,lung,adrenal,prostate,ovary,kidney,liver	43.2105	0	1	None	ENST00000485673.1,ENST00000487862.1,ENST00000461152.1,ENST00000603560.1,ENST00000467227.1,ENST00000306090.10,ENST00000605724.1,ENST00000371102.4,ENST00000492907.1,ENST00000468895.1,ENST00000371095.3,ENST00000488546.1,ENST00000478585.1,ENST00000462499.1,ENST00000453292.1
GNB2L1	chr5:180666180-180666490	chr5	-	180666180	180666490	310	CATG	Non-U2/U12	38.8863	5	3	0	50	0	0	0	49.6774	2	1	None	Unannotated
GNB2L1	chr5:180666176-180666486	chr5	-	180666176	180666486	310	GTGG	U2_GTAG	70.8551	0	9	0	13	0	0	0	50	1	1	None	Unannotated
GNB2L1	chr5:180665232-180666065	chr5	-	180665232	180666065	833	TACC	Non-U2/U12	26.4818	0	3	0	4	0	0	0	44.6579	0	2	G	Unannotated
GNB2L1	chr5:180666180-180666489	chr5	-	180666180	180666489	309	AATG	Non-U2/U12	29.5967	53	19	0	26	130	12	heart,skeletal_muscle,adipose,lymph_node,colon,liver,lung,adrenal,prostate,ovary,kidney,white_blood_cells	49.5146	0	2	C	Unannotated
GNB2L1	chr5:180666174-180666484	chr5	-	180666174	180666484	310	GATA	Non-U2/U12	30.9621	3	0	0	6	0	0	0	49.6774	0	2	T	Unannotated
GNG7	chr19:2520725-2555147	chr19	-	2520725	2555147	34422	GGAC	Non-U2/U12	54.4985	20	0	0	0	23	3	brain,lung,kidney	51.2899	0	7	A	Unannotated
GNL3	chr3:52720840+52721259	chr3	+	52720840	52721259	419	AAAT	Non-U2/U12	42.003	11	13	0	25	3	0	0	36.9928	1	6	A	Unannotated
GNL3	chr3:52720842+52721259	chr3	+	52720842	52721259	417	GGAT	Non-U2/U12	54.1627	6	9	0	4	2	0	0	37.1703	0	8	A	Unannotated
GNLY	chr2:85922544+85923077	chr2	+	85922544	85923077	533	AGGA	Non-U2/U12	41.8842	5	0	0	1	20	3	adrenal,lung,white_blood_cells	58.1614	0	6	C	Unannotated
GOLGA7	chr8:41363531+41364572	chr8	+	41363531	41364572	1041	GTTG	U12_GTAG	80.1289	0	123	0	0	383	15	thyroid,heart,testes,skeletal_muscle,adipose,white_blood_cells,brain,lymph_node,colon,breast,adrenal,prostate,ovary,kidney,liver	35.6388	0	5	T	ENST00000405786.2
GPD2	chr2:157358392+157367307	chr2	+	157358392	157367307	8915	GGAG	U2_GTAG	83.648	15	0	1	2	8	2	thyroid,testes	37.0163	3	2	G	Unannotated
GPI	chr19:34882947+34883447	chr19	+	34882947	34883447	500	GTAA	Non-U2/U12	69.7236	47	10	0	0	513	13	thyroid,heart,testes,adipose,brain,colon,breast,lung,adrenal,prostate,ovary,kidney,liver	47.6	11	2	G	Unannotated
GPR137	chr11:64052734+64053981	chr11	+	64052734	64053981	1247	GAAG	U2_GTAG	82.9313	0	0	1	5	10	2	breast,kidney	71.1307	3	2	G	ENST00000539851.1
GPX3	chr5:150405054+150406455	chr5	+	150405054	150406455	1401	GTGG	U2_GTAG	77.4262	45	0	0	2	250	10	thyroid,heart,adipose,lymph_node,lung,liver,colon,prostate,kidney,white_blood_cells	51.8915	1	3	C	Unannotated
GPX8	chr5:54456224+54456818	chr5	+	54456224	54456818	594	GTGG	U2_GTAG	83.5935	35	0	0	6	20	1	lymph_node	28.2828	1	3	A	Unannotated
GRK6	chr5:176868054+176868735	chr5	+	176868054	176868735	681	GTCC	U2_GTAG	64.4728	17	35	0	0	295	13	thyroid,testes,adipose,brain,lymph_node,colon,breast,lung,adrenal,prostate,ovary,kidney,white_blood_cells	67.1072	0	3	A	ENST00000528793.1
GRSF1	chr4:71705220-71705420	chr4	-	71705220	71705420	200	GCCG	Non-U2/U12	43.9252	0	5	1	14	2	0	0	80	4	3	G	Unannotated
GRSF1	chr4:71705221-71705425	chr4	-	71705221	71705425	204	GTGC	Non-U2/U12	42.2464	0	3	1	7	0	0	0	79.902	2	3	C	Unannotated
GRSF1	chr4:71705216-71705420	chr4	-	71705216	71705420	204	GCGG	Non-U2/U12	47.2089	0	5	0	9	0	0	0	80.3922	3	2	G	Unannotated
GRSF1	chr4:71691147-71691840	chr4	-	71691147	71691840	693	GTGT	Non-U2/U12	52.6921	11	7	0	6	12	2	brain,liver	42.5685	0	5	T	Unannotated
GSN	chr9:124093723+124094710	chr9	+	124093723	124094710	987	CTCA	Non-U2/U12	32.7505	3	0	0	22	0	0	0	51.773	0	2	T	Unannotated
GSTA1	chr6:52662434-52663978	chr6	-	52662434	52663978	1544	GTGT	U2_GTAG	63.6341	5	0	0	3	0	0	0	36.2047	0	2	T	Unannotated
GSTM3	chr1:110280371-110280711	chr1	-	110280371	110280711	340	TGGA	Non-U2/U12	32.0025	20	0	0	2	21	3	prostate,lung,testes	43.2353	0	4	A	Unannotated
GTDC1	chr2:144966383-144969081	chr2	-	144966383	144969081	2698	GTTG	U2_GTAG	80.2511	13	13	0	0	19	4	brain,prostate,liver,kidney	34.8406	2	2	A	Unannotated
GTF3C5	chr9:135933394+135933414	chr9	+	135933394	135933414	20	CCGG	Non-U2/U12	37.9458	7	15	0	0	0	0	0	70	2	3	C	Unannotated
GUK1	chr1:228333766+228334541	chr1	+	228333766	228334541	775	AGCA	Non-U2/U12	44.4915	8	3	0	2	1	0	0	62.3226	1	2	A	Unannotated
H2AFZ	chr4:100869682-100869969	chr4	-	100869682	100869969	287	TGCT	Non-U2/U12	36.3233	8	0	0	3	0	0	0	27.1777	0	2	G	Unannotated
H3F3A	chr1:226250512+226252030	chr1	+	226250512	226252030	1518	GTGG	U2_GTAG	67.3909	4	0	0	3	1	0	0	51.1858	2	5	G	Unannotated
H3F3B	chr17:73774803-73774890	chr17	-	73774803	73774890	87	GTGG	U2_GTAG	72.9821	0	0	0	7	9	1	lymph_node	63.2184	1	1	None	Unannotated
HADHA	chr2:26414004-26414087	chr2	-	26414004	26414087	83	TAAC	Non-U2/U12	52.9562	0	87	0	0	14	2	prostate,liver	51.8072	5	1	None	Unannotated
HADHB	chr2:26477339+26486245	chr2	+	26477339	26486245	8906	CAAA	Non-U2/U12	32.7649	6	0	0	3	2	0	0	42.5331	0	3	C	Unannotated
HADHB	chr2:26507825+26508265	chr2	+	26507825	26508265	440	GTGG	U2_GTAG	83.1005	9	0	0	0	15	2	heart,ovary	26.8182	2	4	G	Unannotated
HARS2	chr5:140073865+140075088	chr5	+	140073865	140075088	1223	GTTG	U12_GTAG	81.5347	1	8	1	3	8	1	testes	47.0155	0	2	T	Unannotated
HAUS4	chr14:23424385-23426005	chr14	-	23424385	23426005	1620	GGAG	U2_GTAG	83.8953	18	0	1	14	42	5	ovary,lymph_node,colon,white_blood_cells,testes	42.1605	2	1	None	Unannotated
HAUS4	chr14:23424394-23425954	chr14	-	23424394	23425954	1560	GTTG	U2_GTAG	73.6463	2	0	0	4	14	2	thyroid,ovary	41.5385	2	1	None	Unannotated
HAX1	chr1:154246437+154247426	chr1	+	154246437	154247426	989	GTGT	Non-U2/U12	58.4182	2	0	0	16	20	1	lymph_node	47.3205	0	2	G	Unannotated
HDAC1	chr1:32797183+32797277	chr1	+	32797183	32797277	94	GTGA	Non-U2/U12	55.6601	5	3	0	1	2	0	0	53.1915	1	2	A	Unannotated
HDAC3	chr5:141000625-141001055	chr5	-	141000625	141001055	430	GAAG	U2_GTAG	89.1896	18	14	0	0	3	1	testes	52.7907	3	3	G	Unannotated
HDAC6	chrX:48674052+48674290	chrX	+	48674052	48674290	238	GGAG	U2_GTAG	71.0484	5	3	0	0	0	0	0	59.2437	0	1	None	Unannotated
HDAC7	chr12:48179666-48180366	chr12	-	48179666	48180366	700	TAGT	Non-U2/U12	39.711	4	0	0	3	0	0	0	56.2857	1	3	T	Unannotated
HDLBP	chr2:242169101-242169247	chr2	-	242169101	242169247	146	GTGG	U2_GTAG	66.564	3	0	0	6	0	0	0	67.1233	1	1	None	Unannotated
HERC1	chr15:63955400-63956668	chr15	-	63955400	63956668	1268	GTGG	U2_GTAG	74.3493	4	10	0	0	62	6	heart,lymph_node,lung,white_blood_cells,ovary,prostate	36.5142	2	2	G	Unannotated
HERPUD1	chr16:56973271+56973807	chr16	+	56973271	56973807	536	GTGT	Non-U2/U12	57.7698	1	0	0	5	4	1	kidney	38.806	0	2	T	Unannotated
HIGD1A	chr3:42826815-42827522	chr3	-	42826815	42827522	707	TTTT	Non-U2/U12	48.2519	3	0	0	5	0	0	0	29.8444	1	1	None	Unannotated
HIGD1A	chr3:42827653-42835648	chr3	-	42827653	42835648	7995	GTGG	U2_GTAG	73.3882	4	0	0	9	3	1	heart	38.1739	1	2	A	Unannotated
HIGD2A	chr5:175816762+175817183	chr5	+	175816762	175817183	421	TTTC	Non-U2/U12	49.7745	37	12	0	7	13	1	white_blood_cells	52.019	0	23	A	Unannotated
HLA-B	chr6:31322083-31322255	chr6	-	31322083	31322255	172	GTTG	U2_GTAG	75.4955	8	14	0	0	47	5	lung,adipose,skeletal_muscle,kidney,white_blood_cells	54.0698	1	4	T	Unannotated
HLA-B	chr6:31322074-31322257	chr6	-	31322074	31322257	183	AGTA	Non-U2/U12	38.4099	6	12	0	0	92	7	testes,adipose,lymph_node,lung,breast,adrenal,white_blood_cells	52.459	1	3	A	Unannotated
HLA-B	chr6:31323369-31323967	chr6	-	31323369	31323967	598	GGAG	U2_GTAG	76.0638	2	60	0	0	71	6	testes,adipose,lymph_node,lung,white_blood_cells,adrenal	55.1839	1	1	None	Unannotated
HM13	chr20:30115385+30125982	chr20	+	30115385	30125982	10597	GTGA	Non-U2/U12	62.1126	0	0	0	3	4	1	kidney	47.1265	1	3	A	Unannotated
HMGB1	chr13:31037829-31039932	chr13	-	31037829	31039932	2103	GTAA	U2_GTAG	74.2938	7	0	0	3	0	0	0	65.4779	0	3	A	Unannotated
HMGN2	chr1:26800624+26801061	chr1	+	26800624	26801061	437	AGCA	Non-U2/U12	36.8925	4	0	0	3	3	0	0	35.0114	1	2	A	Unannotated
HMGN2	chr1:26800623+26801059	chr1	+	26800623	26801059	436	AATT	Non-U2/U12	25.7783	18	0	0	4	0	0	0	34.8624	0	1	None	Unannotated
HNRNPA1	chr12:54675724+54675873	chr12	+	54675724	54675873	149	AGAG	Non-U2/U12	42.4819	20	0	0	7	10	1	thyroid	32.8859	0	1	None	Unannotated
HNRNPA1	chr12:54678101+54678333	chr12	+	54678101	54678333	232	GTGG	U2_GTAG	72.9821	3	0	0	5	18	1	adrenal	31.0345	1	3	A	Unannotated
HNRNPA1	chr12:54676271+54676358	chr12	+	54676271	54676358	87	TAGT	Non-U2/U12	24.4908	0	0	0	4	3	1	breast	29.8851	0	2	G	Unannotated
HNRNPA1	chr12:54676270+54676357	chr12	+	54676270	54676357	87	GTGG	U2_GTAG	74.0223	2	0	0	16	17	2	white_blood_cells,kidney	31.0345	1	1	None	Unannotated
HNRNPA1	chr12:54676450+54676585	chr12	+	54676450	54676585	135	TAGT	Non-U2/U12	25.986	0	0	0	3	6	1	adrenal	34.0741	0	4	G	Unannotated
HNRNPA1	chr12:54676658+54677596	chr12	+	54676658	54677596	938	GTGG	U2_GTAG	71.9247	0	0	0	6	17	2	ovary,colon	43.71	1	2	A	Unannotated
HNRNPA2B1	chr7:26237082-26237244	chr7	-	26237082	26237244	162	GTAA	Non-U2/U12	57.3431	37	11	0	0	1	0	0	28.3951	1	2	G	Unannotated
HNRNPA2B1	chr7:26236098-26236175	chr7	-	26236098	26236175	77	TACA	Non-U2/U12	34.306	108	0	0	3	0	0	0	29.8701	0	2	G	Unannotated
HNRNPA2B1	chr7:26232993-26235475	chr7	-	26232993	26235475	2482	GAAG	U2_GTAG	63.9909	3	11	0	0	4	1	brain	41.8614	4	2	G	Unannotated
HNRNPA2B1	chr7:26236277-26236425	chr7	-	26236277	26236425	148	TAGT	Non-U2/U12	36.5574	1	0	0	4	9	1	adrenal	27.7027	0	2	G	Unannotated
HNRNPAB	chr5:177632047+177632844	chr5	+	177632047	177632844	797	GTAA	U2_GTAG	68.7261	4	0	0	4	0	0	0	65.6211	0	3	G	Unannotated
HNRNPC	chr14:21699236-21702116	chr14	-	21699236	21702116	2880	TTTT	Non-U2/U12	46.0325	8	0	0	5	0	0	0	39.5486	3	3	T	Unannotated
HNRNPC	chr14:21699233-21702114	chr14	-	21699233	21702114	2881	TATC	Non-U2/U12	26.0852	28	0	0	20	9	1	heart	39.5696	0	3	T	Unannotated
HNRNPC	chr14:21699233-21702115	chr14	-	21699233	21702115	2882	TTTC	Non-U2/U12	44.7915	10	0	0	4	0	0	0	39.5559	0	2	T	Unannotated
HNRNPH1	chr5:179044649-179044799	chr5	-	179044649	179044799	150	GTGT	Non-U2/U12	59.9643	78	58	0	2	313	15	thyroid,heart,testes,adipose,white_blood_cells,brain,lymph_node,colon,breast,lung,adrenal,prostate,ovary,kidney,liver	32.6667	1	7	T	Unannotated
HNRNPK	chr9:86592702-86593111	chr9	-	86592702	86593111	409	TGTA	Non-U2/U12	35.1883	8	0	0	15	3	1	colon	31.2958	0	2	T	Unannotated
HNRNPK	chr9:86585245-86585651	chr9	-	86585245	86585651	406	GTGT	U2_GTAG	64.5165	0	0	0	22	14	1	white_blood_cells	30.0493	1	2	T	Unannotated
HNRNPK	chr9:86591969-86592607	chr9	-	86591969	86592607	638	CATC	Non-U2/U12	51.3184	3	0	0	3	0	0	0	32.9154	2	1	None	Unannotated
HNRNPL	chr19:39330866-39330926	chr19	-	39330866	39330926	60	CAAC	Non-U2/U12	47.3773	3	45	0	1	6	1	ovary	73.3333	5	5	C	Unannotated
HNRNPR	chr1:23645190-23648020	chr1	-	23645190	23648020	2830	GTTG	U2_GTAG	74.6083	161	484	5	10	690	15	thyroid,heart,testes,adipose,white_blood_cells,brain,lymph_node,colon,breast,lung,adrenal,prostate,ovary,kidney,liver	37.9505	3	2	G	ENST00000478691.1,ENST00000374616.3
HNRNPR	chr1:23650221-23660007	chr1	-	23650221	23660007	9786	AGAT	Non-U2/U12	37.5046	8	0	0	7	0	0	0	42.428	0	2	T	Unannotated
HNRNPU	chr1:245018348-245018728	chr1	-	245018348	245018728	380	CAGT	Non-U2/U12	33.9342	3	0	0	4	0	0	0	38.6842	0	1	None	Unannotated
HNRNPU	chr1:245027219-245027285	chr1	-	245027219	245027285	66	GAAC	Non-U2/U12	53.2046	101	0	1	2	0	0	0	77.2727	8	2	G	Unannotated
HNRNPUL1	chr19:41807607+41808568	chr19	+	41807607	41808568	961	AGTA	Non-U2/U12	37.5346	3	0	0	0	20	2	lymph_node,prostate	51.9251	1	2	A	Unannotated
HNRPDL	chr4:83349329-83349428	chr4	-	83349329	83349428	99	AGTT	Non-U2/U12	34.1092	7	0	0	4	1	0	0	36.3636	1	3	T	Unannotated
HNRPLL	chr2:38809310-38810982	chr2	-	38809310	38810982	1672	ATAT	U12_ATAC	87.6978	218	646	8	38	2107	16	thyroid,heart,testes,skeletal_muscle,adipose,white_blood_cells,brain,lymph_node,colon,breast,lung,adrenal,prostate,ovary,kidney,liver	37.3804	0	1	None	ENST00000488099.1,ENST00000409636.1,ENST00000272249.3,ENST00000410076.1
HOMER1	chr5:78668850-78671830	chr5	-	78668850	78671830	2980	GAAG	U2_GTAG	85.9508	15	0	0	0	23	2	thyroid,heart	30.9396	2	1	None	Unannotated
HOOK3	chr8:42878071+42878863	chr8	+	42878071	42878863	792	AGCC	Non-U2/U12	47.3956	5	0	0	0	19	3	lymph_node,colon,white_blood_cells	48.9899	3	3	A	Unannotated
HOOK3	chr8:42878073+42878866	chr8	+	42878073	42878866	793	GTAA	U2_GTAG	72.4312	8	0	0	0	53	8	thyroid,heart,testes,skeletal_muscle,lung,breast,ovary,kidney	48.802	4	2	G	Unannotated
HP1BP3	chr1:21106404-21106846	chr1	-	21106404	21106846	442	TTAG	U2_GTAG	76.8625	6	12	2	2	4	1	ovary	36.4253	2	2	A	Unannotated
HPS3	chr3:148880113+148880468	chr3	+	148880113	148880468	355	TTTG	Non-U2/U12	47.322	30	50	0	1	79	5	thyroid,prostate,ovary,adipose,white_blood_cells	33.5211	4	7	T	Unannotated
HRC	chr19:49654588-49655566	chr19	-	49654588	49655566	978	GTGG	U2_GTAG	78.8225	27	0	0	1	34	3	thyroid,heart,skeletal_muscle	58.589	2	2	G	Unannotated
HSBP1L1	chr18:77726678+77728093	chr18	+	77726678	77728093	1415	ATAA	U12_ATAC	79.4799	72	0	1	6	126	10	thyroid,heart,testes,skeletal_muscle,adipose,lymph_node,lung,liver,colon,kidney	45.6537	3	2	A	Unannotated
HSBP1L1	chr18:77726678+77728094	chr18	+	77726678	77728094	1416	ATAG	U12_ATAC	82.1371	151	0	0	5	102	11	thyroid,heart,skeletal_muscle,adipose,brain,lymph_node,lung,liver,prostate,kidney,breast	45.6921	1	5	A	Unannotated
HSBP1L1	chr18:77726678+77728096	chr18	+	77726678	77728096	1418	ATAA	U12_ATAC	85.2865	117	0	0	2	107	11	thyroid,heart,adipose,lymph_node,colon,liver,lung,ovary,prostate,kidney,breast	45.6276	6	3	A	Unannotated
HSD17B12	chr11:43849990+43877439	chr11	+	43849990	43877439	27449	ACTT	Non-U2/U12	40.5556	6	0	0	4	455	7	heart,adipose,lymph_node,lung,adrenal,prostate,kidney	38.3548	0	3	C	Unannotated
HSP90AA1	chr14:102550031-102550131	chr14	-	102550031	102550131	100	AGCA	Non-U2/U12	34.9457	29	0	0	3	7	2	heart,liver	26	1	2	A	Unannotated
HSP90AA1	chr14:102550903-102551020	chr14	-	102550903	102551020	117	AAAC	Non-U2/U12	41.8297	1	0	0	3	4	1	kidney	37.6068	1	1	None	Unannotated
HSP90AB1	chr6:44220004+44220782	chr6	+	44220004	44220782	778	GTGG	U2_GTAG	74.0625	1	0	0	5	11	1	prostate	47.1722	1	1	None	Unannotated
HSP90AB1	chr6:44218950+44219155	chr6	+	44218950	44219155	205	GTGA	Non-U2/U12	48.5396	5	0	0	3	11	1	kidney	44.3902	1	4	T	Unannotated
HSP90AB1	chr6:44221118+44221229	chr6	+	44221118	44221229	111	AGAT	Non-U2/U12	50.1021	0	0	0	11	5	1	prostate	40.5405	0	1	None	Unannotated
HSP90B1	chr12:104337650+104340395	chr12	+	104337650	104340395	2745	AAAG	Non-U2/U12	46.0169	10	0	0	3	0	0	0	39.9271	0	2	T	Unannotated
HSP90B1	chr12:104341205+104341408	chr12	+	104341205	104341408	203	AAAC	Non-U2/U12	46.7559	45	0	0	3	2	0	0	33.4975	1	2	A	Unannotated
HSP90B1	chr12:104340715+104341086	chr12	+	104340715	104341086	371	AATT	Non-U2/U12	43.8526	22	0	0	0	11	2	thyroid,colon	38.2749	1	1	None	Unannotated
HSP90B1	chr12:104340717+104341087	chr12	+	104340717	104341087	370	AGTA	Non-U2/U12	35.1426	90	0	0	1	29	5	thyroid,adrenal,lymph_node,colon,liver	38.3784	1	2	A	Unannotated
HSP90B1	chr12:104326194+104326603	chr12	+	104326194	104326603	409	AGAG	Non-U2/U12	55.4293	3	0	0	4	2	0	0	35.4523	3	1	None	Unannotated
HSP90B1	chr12:104337651+104340395	chr12	+	104337651	104340395	2744	AGAG	Non-U2/U12	53.623	22	0	0	2	27	4	thyroid,adipose,breast,kidney	39.9417	0	2	A	Unannotated
HSPA8	chr11:122930738-122930826	chr11	-	122930738	122930826	88	AAGC	Non-U2/U12	35.0442	26	0	0	2	45	6	thyroid,testes,lymph_node,colon,liver,ovary	29.5455	1	4	A	Unannotated
HSPA8	chr11:122931507-122931829	chr11	-	122931507	122931829	322	TGCA	Non-U2/U12	36.2787	39	0	0	88	64	9	thyroid,testes,adipose,brain,colon,breast,ovary,kidney,white_blood_cells	35.0932	0	4	T	Unannotated
HSPA8	chr11:122929537-122929766	chr11	-	122929537	122929766	229	GTGG	U2_GTAG	67.9721	0	0	0	5	4	1	adipose	42.3581	1	3	T	Unannotated
HSPA8	chr11:122931507-122931830	chr11	-	122931507	122931830	323	TTCA	Non-U2/U12	39.1652	4	0	0	18	10	1	testes	34.9845	0	3	T	Unannotated
HSPA8	chr11:122928627-122928960	chr11	-	122928627	122928960	333	GGAG	Non-U2/U12	57.0646	0	0	0	11	3	1	testes	42.042	0	2	A	Unannotated
HSPA8	chr11:122930738-122930824	chr11	-	122930738	122930824	86	GGGC	Non-U2/U12	35.469	4	0	0	11	50	7	thyroid,heart,testes,breast,ovary,kidney,white_blood_cells	30.2326	0	6	A	Unannotated
HSPA8	chr11:122930739-122930826	chr11	-	122930739	122930826	87	AAGG	Non-U2/U12	41.7593	17	0	0	3	18	2	thyroid,white_blood_cells	28.7356	0	3	A	Unannotated
HSPA9	chr5:137891805-137892143	chr5	-	137891805	137892143	338	AAAC	Non-U2/U12	40.4634	29	0	0	1	16	3	ovary,testes,kidney	44.3787	1	4	A	Unannotated
HSPA9	chr5:137893184-137893557	chr5	-	137893184	137893557	373	GTGT	Non-U2/U12	54.2769	3	0	0	6	1	0	0	41.0188	0	1	None	Unannotated
HSPB6	chr19:36246411-36246470	chr19	-	36246411	36246470	59	GCGG	Non-U2/U12	47.0485	1	0	1	3	48	7	testes,skeletal_muscle,adipose,colon,breast,ovary,adrenal	77.9661	6	2	G	Unannotated
HSPD1	chr2:198353213-198353724	chr2	-	198353213	198353724	511	TAGT	Non-U2/U12	33.9157	0	0	0	3	4	1	prostate	45.2055	1	2	G	Unannotated
HSPD1	chr2:198362117-198363400	chr2	-	198362117	198363400	1283	AGTA	Non-U2/U12	38.7713	3	0	0	3	0	0	0	34.4505	1	3	G	Unannotated
HYLS1	chr11:125757662+125761318	chr11	+	125757662	125761318	3656	AAGG	Non-U2/U12	32.3006	3	0	1	16	1	0	0	44.3654	0	11	T	Unannotated
IDH1	chr2:209116288-209118607	chr2	-	209116288	209118607	2319	GATT	Non-U2/U12	35.3764	8	0	0	5	4	1	prostate	37.6024	1	2	T	Unannotated
IDH3B	chr20:2639168-2639331	chr20	-	2639168	2639331	163	GGAG	U2_GTAG	84.9445	18	144	0	3	69	8	testes,adipose,lung,liver,colon,prostate,kidney,white_blood_cells	56.4417	4	2	G	Unannotated
IDH3B	chr20:2639168-2639404	chr20	-	2639168	2639404	236	GGAG	U2_GTAG	72.4237	201	581	1	25	284	15	thyroid,testes,skeletal_muscle,adipose,white_blood_cells,brain,lymph_node,colon,breast,lung,adrenal,prostate,ovary,kidney,liver	55.0847	3	2	G	ENST00000474315.1
IFFO1	chr12:6665051-6665160	chr12	-	6665051	6665160	109	GCCT	Non-U2/U12	40.2827	7	0	0	5	3	0	0	76.1468	5	1	None	Unannotated
IFRD1	chr7:112097092+112098913	chr7	+	112097092	112098913	1821	GGAT	Non-U2/U12	55.2038	8	7	0	0	27	2	thyroid,adipose	32.9489	0	7	A	Unannotated
IFT122	chr3:129231255+129233228	chr3	+	129231255	129233228	1973	GTGG	U12_GTAG	84.9015	8	0	2	0	20	2	lung,breast	56.9184	0	1	None	Unannotated
IFT81	chr12:110628857+110630424	chr12	+	110628857	110630424	1567	TGTG	Non-U2/U12	54.6003	15	18	1	0	108	8	thyroid,testes,brain,lung,breast,ovary,prostate,adrenal	38.6726	0	7	A	Unannotated
IGF2	chr11:2153053-2153117	chr11	-	2153053	2153117	64	AAAC	Non-U2/U12	55.2691	16	0	0	3	0	0	0	56.25	4	1	None	Unannotated
IGFBP7	chr4:57897504-57898592	chr4	-	57897504	57898592	1088	GGAC	Non-U2/U12	53.4316	28	0	0	10	5728	16	thyroid,heart,testes,skeletal_muscle,adipose,white_blood_cells,brain,lymph_node,colon,breast,lung,adrenal,prostate,ovary,kidney,liver	36.0294	0	7	A	Unannotated
IGFBP7	chr4:57897504-57898594	chr4	-	57897504	57898594	1090	AAAC	Non-U2/U12	41.6006	9	0	0	2	442	13	thyroid,heart,testes,adipose,brain,lymph_node,colon,breast,lung,adrenal,prostate,ovary,kidney	35.9633	1	5	A	Unannotated
IGHM	chr14:106322107-106322178	chr14	-	106322107	106322178	71	ACTG	Non-U2/U12	49.3148	0	152	0	0	16	2	adrenal,lymph_node	63.3803	3	1	None	Unannotated
IGHV1-18	chr14:106641868-106641953	chr14	-	106641868	106641953	85	AGCA	Non-U2/U12	30.378	0	0	0	3	4	1	adrenal	57.6471	0	2	G	Unannotated
IGHV1-46	chr14:106967350-106967435	chr14	-	106967350	106967435	85	AATG	Non-U2/U12	32.2537	5	0	1	2	179	4	adrenal,lymph_node,lung,breast	51.7647	0	1	None	Unannotated
IGKV3-11	chr2:89326969-89327132	chr2	-	89326969	89327132	163	GTAA	U2_GTAG	84.3958	2	0	0	3	175	6	adipose,lymph_node,colon,breast,lung,adrenal	35.5828	0	3	T	Unannotated
IGLV2-23	chr22:23040483+23040600	chr22	+	23040483	23040600	117	GAGG	Non-U2/U12	49.5327	0	0	0	3	31	1	lymph_node	63.2479	0	2	T	Unannotated
IK	chr5:140039419+140039699	chr5	+	140039419	140039699	280	ATAT	U12_ATAC	82.4324	2023	1290	13	138	9205	16	thyroid,heart,testes,skeletal_muscle,adipose,white_blood_cells,brain,lymph_node,colon,breast,lung,adrenal,prostate,ovary,kidney,liver	48.2143	0	1	None	ENST00000515015.1,ENST00000417647.2
IK	chr5:140033635+140034099	chr5	+	140033635	140034099	464	AGTA	Non-U2/U12	40.1019	2	0	0	8	10	1	testes	42.0259	1	3	A	Unannotated
IKZF5	chr10:124755692-124758012	chr10	-	124755692	124758012	2320	GGAG	U2_GTAG	77.7582	22	19	1	10	39	6	thyroid,heart,testes,lymph_node,prostate,kidney	40.4741	2	1	None	Unannotated
IL2RG	chrX:70327615-70327685	chrX	-	70327615	70327685	70	AACC	Non-U2/U12	37.9967	2	428	0	0	29	3	adrenal,lymph_node,liver	70	5	7	C	Unannotated
IL2RG	chrX:70327613-70327685	chrX	-	70327613	70327685	72	AACC	Non-U2/U12	43.016	20	468	0	1	2	0	0	70.8333	6	5	C	Unannotated
IL2RG	chrX:70327614-70327685	chrX	-	70327614	70327685	71	AACC	Non-U2/U12	38.3962	8	432	0	1	17	2	adrenal,lymph_node	70.4225	5	6	C	Unannotated
ILF2	chr1:153637811-153638138	chr1	-	153637811	153638138	327	GTGT	Non-U2/U12	60.4684	0	1	0	6	8	1	skeletal_muscle	37.9205	0	3	T	Unannotated
ILF2	chr1:153636949-153637695	chr1	-	153636949	153637695	746	GTGT	Non-U2/U12	57.9606	0	6	0	7	1	0	0	44.2359	2	2	T	Unannotated
IMPDH2	chr3:49065348-49065680	chr3	-	49065348	49065680	332	GTGA	U2_GTAG	65.1105	5	4	0	3	0	0	0	48.494	0	2	A	Unannotated
IMPDH2	chr3:49065351-49065683	chr3	-	49065351	49065683	332	AACC	Non-U2/U12	38.6364	5	0	0	3	0	0	0	48.494	1	1	None	Unannotated
IMPDH2	chr3:49064043-49064121	chr3	-	49064043	49064121	78	TGTA	Non-U2/U12	37.6173	0	2	0	21	10	2	ovary,lung	53.8462	0	3	T	Unannotated
INPP5B	chr1:38411522-38411923	chr1	-	38411522	38411923	401	ATAG	U12_ATAC	84.5976	12	217	5	23	108	12	thyroid,testes,skeletal_muscle,adipose,brain,colon,breast,adrenal,prostate,ovary,kidney,white_blood_cells	52.3691	0	1	None	ENST00000373024.3,ENST00000373023.2,ENST00000373026.1,ENST00000491406.2,ENST00000373021.1
INPP5B	chr1:38354015-38355226	chr1	-	38354015	38355226	1211	AGGG	Non-U2/U12	36.6729	3	10	0	0	79	8	adipose,brain,lymph_node,lung,colon,adrenal,prostate,ovary	41.0405	0	7	T	Unannotated
IPO5	chr13:98669105+98670739	chr13	+	98669105	98670739	1634	GTGT	Non-U2/U12	58.7997	0	0	0	3	8	2	thyroid,breast	36.3525	3	2	T	Unannotated
IPO5	chr13:98658601+98660312	chr13	+	98658601	98660312	1711	AGAG	Non-U2/U12	52.2113	6	0	0	2	9	2	ovary,colon	40.9117	0	4	A	Unannotated
IQCB1	chr3:121547819-121553238	chr3	-	121547819	121553238	5419	GGAG	U2_GTAG	73.8491	8	0	2	7	49	7	thyroid,testes,white_blood_cells,breast,ovary,adrenal,liver	38.4573	3	2	G	Unannotated
IRAK1	chrX:153279553-153279598	chrX	-	153279553	153279598	45	GGCT	Non-U2/U12	45.437	8	255	4	5	26	3	brain,adipose,skeletal_muscle	80	5	3	G	Unannotated
IRAK1	chrX:153279557-153279602	chrX	-	153279557	153279602	45	ACGG	Non-U2/U12	34.1624	17	81	0	7	6	1	kidney	77.7778	0	1	None	Unannotated
IRAK1	chrX:153279559-153279598	chrX	-	153279559	153279598	39	GGCT	Non-U2/U12	45.437	13	20	0	7	54	7	testes,adipose,lymph_node,breast,adrenal,prostate,white_blood_cells	79.4872	5	3	G	Unannotated
ITGA1	chr5:52161647+52177702	chr5	+	52161647	52177702	16055	ACTC	Non-U2/U12	45.378	3	0	0	0	22	3	heart,prostate,lung	37.7826	2	1	None	Unannotated
ITGB3BP	chr1:63920144-63920575	chr1	-	63920144	63920575	431	TTAG	U2_GTAG	78.068	3	11	0	3	3	1	adrenal	28.3063	0	1	None	Unannotated
ITIH4	chr3:52852567-52853408	chr3	-	52852567	52853408	841	GTGG	U2_GTAG	76.0155	17	0	0	0	219	2	lymph_node,liver	58.264	0	1	None	Unannotated
ITM2B	chr13:48828071+48830312	chr13	+	48828071	48830312	2241	AGAG	Non-U2/U12	48.2698	6	0	0	3	4	0	0	38.3311	0	2	C	Unannotated
ITM2B	chr13:48833080+48835271	chr13	+	48833080	48835271	2191	AAAA	Non-U2/U12	40.1754	17	0	0	4	33	4	adrenal,prostate,ovary,testes	37.4258	1	1	None	Unannotated
ITM2B	chr13:48833086+48835278	chr13	+	48833086	48835278	2192	ATAT	Non-U2/U12	58.7137	3	0	0	3	1	0	0	37.4544	0	1	None	Unannotated
ITPR1	chr3:4723102+4725069	chr3	+	4723102	4725069	1967	GAAG	U2_GTAG	80.7209	1121	676	5	2	413	14	thyroid,heart,testes,adipose,brain,lymph_node,colon,breast,lung,adrenal,prostate,ovary,kidney,white_blood_cells	40.0102	2	1	None	ENST00000357086.4,ENST00000456211.2,ENST00000354582.6,ENST00000302640.8,ENST00000443694.2
ITPR1	chr3:4808393+4810192	chr3	+	4808393	4810192	1799	GGCT	Non-U2/U12	41.753	33	36	0	0	102	9	thyroid,heart,brain,colon,lung,adrenal,prostate,ovary,kidney	44.6359	0	7	A	Unannotated
ITSN1	chr21:35209327+35209549	chr21	+	35209327	35209549	222	GTGG	Non-U2/U12	53.4124	0	0	1	3	7	1	breast	44.5946	5	3	A	Unannotated
IWS1	chr2:128262958-128263228	chr2	-	128262958	128263228	270	GTAA	U2_GTAG	70.1251	282	267	1	2	0	0	0	48.5185	17	3	A	Unannotated
JUN	chr1:59248831-59248957	chr1	-	59248831	59248957	126	GGCG	Non-U2/U12	51.6588	0	0	0	5	18	4	colon,ovary,adipose,testes	65.0794	5	3	G	Unannotated
JUND	chr19:18391735-18391836	chr19	-	18391735	18391836	101	CGGG	Non-U2/U12	37.0911	55	6	0	0	31	3	prostate,lung,breast	93.0693	1	2	C	Unannotated
JUND	chr19:18391736-18391834	chr19	-	18391736	18391834	98	GCCG	Non-U2/U12	50.4343	38	3	0	0	21	3	lung,liver,testes	92.8571	4	2	G	Unannotated
JUND	chr19:18391732-18391833	chr19	-	18391732	18391833	101	CGCG	Non-U2/U12	41.588	69	3	0	0	16	2	lymph_node,prostate	93.0693	4	2	G	Unannotated
JUND	chr19:18391730-18391838	chr19	-	18391730	18391838	108	CTCG	Non-U2/U12	50.232	38	9	0	0	10	0	0	92.5926	2	3	C	Unannotated
JUND	chr19:18391732-18391819	chr19	-	18391732	18391819	87	CTCG	Non-U2/U12	46.7536	64	9	0	0	38	5	prostate,lymph_node,lung,breast,testes	91.954	8	1	None	Unannotated
KANSL3	chr2:97302922-97303996	chr2	-	97302922	97303996	1074	GGAG	U2_GTAG	82.5006	6	281	0	11	93	5	thyroid,lymph_node,colon,testes,skeletal_muscle	57.5419	3	2	G	Unannotated
KAT2B	chr3:20189978+20193823	chr3	+	20189978	20193823	3845	GGAG	U2_GTAG	66.4304	6	13	0	0	10	1	adipose	37.2692	1	1	None	Unannotated
KAT8	chr16:31133911+31135101	chr16	+	31133911	31135101	1190	GATG	Non-U2/U12	53.4733	12	3	0	0	11	1	white_blood_cells	50.7563	1	2	A	Unannotated
KCMF1	chr2:85270788+85273229	chr2	+	85270788	85273229	2441	ATAT	U12_ATAC	80.7101	14	14	0	1	24	4	brain,breast,testes,heart	41.4994	0	1	None	Unannotated
KCMF1	chr2:85268682+85270686	chr2	+	85268682	85270686	2004	GAAG	U2_GTAG	84.9242	6	4	0	0	11	1	testes	38.8224	2	1	None	Unannotated
KCMF1	chr2:85270788+85273226	chr2	+	85270788	85273226	2438	ATAT	U12_ATAC	83.515	1062	1007	9	57	5718	16	thyroid,heart,testes,skeletal_muscle,adipose,white_blood_cells,brain,lymph_node,colon,breast,lung,adrenal,prostate,ovary,kidney,liver	41.5094	0	1	None	ENST00000453448.1,ENST00000409785.3
KDM2A	chr11:66948869+66949301	chr11	+	66948869	66949301	432	GTTG	U2_GTAG	82.1064	4	1	0	0	28	3	ovary,white_blood_cells,testes	30.0926	2	3	A	Unannotated
KDM2B	chr12:121882084-121882252	chr12	-	121882084	121882252	168	GTTG	U2_GTAG	76.7226	8	112	2	2	83	8	heart,testes,adipose,brain,lymph_node,white_blood_cells,adrenal,ovary	63.0952	1	3	A	Unannotated
KDM5A	chr12:404974-406206	chr12	-	404974	406206	1232	GTGG	U2_GTAG	70.6201	0	4	3	0	3	1	adrenal	39.2045	1	1	None	Unannotated
KHDRBS1	chr1:32479703+32479778	chr1	+	32479703	32479778	75	GCAC	Non-U2/U12	55.8555	0	5	2	2	0	0	0	85.3333	9	2	G	Unannotated
KHSRP	chr19:6424562-6424694	chr19	-	6424562	6424694	132	GGCG	Non-U2/U12	60.1539	3	0	0	4	14	2	lymph_node,testes	93.1818	4	3	G	Unannotated
KHSRP	chr19:6424566-6424698	chr19	-	6424566	6424698	132	CAGG	Non-U2/U12	46.5827	1	0	1	3	3	1	skeletal_muscle	92.4242	2	3	C	Unannotated
KHSRP	chr19:6424558-6424694	chr19	-	6424558	6424694	136	GGCG	Non-U2/U12	56.0122	45	0	0	4	21	2	lung,skeletal_muscle	93.3824	4	6	G	Unannotated
KIAA0895L	chr16:67212409-67213332	chr16	-	67212409	67213332	923	GTGC	U2_GTAG	69.1911	1	0	3	4	9	2	prostate,breast	61.5385	0	1	None	Unannotated
KIAA0930	chr22:45592187-45592260	chr22	-	45592187	45592260	73	GTGG	Non-U2/U12	53.4989	10	6	0	0	7	1	prostate	67.1233	8	3	G	Unannotated
KIAA1328	chr18:34465635+34477167	chr18	+	34465635	34477167	11532	ATAG	U12_ATAC	85.631	15	0	0	0	39	3	breast,testes,white_blood_cells	35.9088	2	2	G	Unannotated
KIAA2026	chr9:5969438-5988345	chr9	-	5969438	5988345	18907	GGTT	Non-U2/U12	46.7147	7	0	0	0	27	3	brain,prostate,white_blood_cells	36.4468	0	7	A	Unannotated
KLHDC1	chr14:50213263+50215069	chr14	+	50213263	50215069	1806	AAGG	Non-U2/U12	49.8371	5	0	0	0	9	2	brain,breast	45.4596	5	4	A	Unannotated
KLHDC2	chr14:50238392+50241280	chr14	+	50238392	50241280	2888	TAGA	Non-U2/U12	37.636	81	4	0	1	10	1	thyroid	41.2396	0	6	A	Unannotated
KLHDC3	chr6:42987104+42988395	chr6	+	42987104	42988395	1291	GTTG	U2_GTAG	70.3416	10	7	0	0	37	4	lung,prostate,colon,testes	45.4686	2	2	G	Unannotated
KRT18	chr12:53344690+53345265	chr12	+	53344690	53345265	575	GCGG	U2_GTAG	71.8618	5	0	0	3	0	0	0	50.4348	1	2	A	Unannotated
KRT18	chr12:53344691+53345266	chr12	+	53344691	53345266	575	CAGA	Non-U2/U12	35.4197	3	0	0	3	0	0	0	50.2609	0	2	G	Unannotated
KRT8	chr12:53294464-53294940	chr12	-	53294464	53294940	476	GAAT	Non-U2/U12	46.9158	0	0	0	3	3	1	liver	52.3109	2	1	None	Unannotated
KRT8	chr12:53293768-53293816	chr12	-	53293768	53293816	48	ACAC	Non-U2/U12	66.1934	0	0	0	3	44	4	thyroid,ovary,colon,liver	58.3333	5	1	None	Unannotated
KRT8P35	chr3:63082718-63082766	chr3	-	63082718	63082766	48	AGAT	Non-U2/U12	51.1847	0	0	0	3	3	1	thyroid	56.25	0	2	G	Unannotated
L3MBTL3	chr6:130372553+130373986	chr6	+	130372553	130373986	1433	GTGG	U2_GTAG	71.4024	11	4	0	0	0	0	0	40.0558	2	2	A	Unannotated
LAMP2	chrX:119603047-119603056	chrX	-	119603047	119603056	9	GTCC	Non-U2/U12	44.3939	10	83	0	21	6	1	adipose	88.8889	16	2	C	Unannotated
LARS	chr5:145544036-145547691	chr5	-	145544036	145547691	3655	GGTC	Non-U2/U12	37.1109	4	0	0	3	127	12	thyroid,heart,testes,adipose,brain,colon,breast,adrenal,prostate,ovary,kidney,white_blood_cells	39.7538	0	7	A	Unannotated
LASP1	chr17:37077359+37077466	chr17	+	37077359	37077466	107	GTTG	Non-U2/U12	63.0373	3	66	0	0	11	3	thyroid,ovary,colon	63.5514	5	2	G	Unannotated
LCP1	chr13:46708387-46716429	chr13	-	46708387	46716429	8042	AATC	Non-U2/U12	40.6618	5	3	0	0	0	0	0	39.8035	1	1	None	Unannotated
LCP1	chr13:46729022-46730574	chr13	-	46729022	46730574	1552	TGCA	Non-U2/U12	30.3052	1	8	0	4	0	0	0	36.8557	0	2	T	Unannotated
LDHA	chr11:18421093+18422382	chr11	+	18421093	18422382	1289	AGTA	Non-U2/U12	37.8028	9	0	0	11	20	1	lymph_node	41.1171	1	2	A	Unannotated
LDHA	chr11:18421096+18422384	chr11	+	18421096	18422384	1288	TTGA	Non-U2/U12	44.7009	13	0	0	3	5	0	0	41.0714	0	2	G	Unannotated
LDHA	chr11:18427119+18428664	chr11	+	18427119	18428664	1545	GTGG	U2_GTAG	78.0129	1	0	0	4	4	1	colon	44.2718	3	2	G	Unannotated
LDHB	chr12:21796951-21799895	chr12	-	21796951	21799895	2944	AAAG	Non-U2/U12	59.864	0	144	0	6	0	0	0	38.2812	8	3	A	Unannotated
LDHB	chr12:21807612-21810686	chr12	-	21807612	21810686	3074	TGCA	Non-U2/U12	27.0231	3	0	0	4	0	0	0	41.9323	0	2	C	Unannotated
LDHB	chr12:21788647-21790004	chr12	-	21788647	21790004	1357	GTTG	U2_GTAG	86.2208	16	4	0	0	174	14	thyroid,heart,testes,skeletal_muscle,adipose,brain,lymph_node,colon,breast,adrenal,prostate,ovary,kidney,white_blood_cells	30.4348	2	2	G	Unannotated
LDHB	chr12:21797043-21799834	chr12	-	21797043	21799834	2791	AGAA	Non-U2/U12	48.3798	8	0	0	3	25	3	heart,skeletal_muscle,kidney	37.9076	2	2	A	Unannotated
LDHB	chr12:21795058-21796867	chr12	-	21795058	21796867	1809	TAGT	Non-U2/U12	33.3532	2	0	0	3	11	2	heart,kidney	35.047	0	4	G	Unannotated
LDHB	chr12:21795058-21796868	chr12	-	21795058	21796868	1810	GTGT	Non-U2/U12	62.8337	3	0	0	10	0	0	0	35.0829	1	3	G	Unannotated
LDHB	chr12:21795061-21796871	chr12	-	21795061	21796871	1810	CATT	Non-U2/U12	28.3517	12	0	0	3	0	0	0	35.1381	0	2	C	Unannotated
LGMN	chr14:93199163-93199371	chr14	-	93199163	93199371	208	TACT	Non-U2/U12	23.7196	0	14	0	43	0	0	0	48.5577	0	1	None	Unannotated
LIMS2	chr2:128432627-128432636	chr2	-	128432627	128432636	9	GCCG	Non-U2/U12	59.0724	0	0	0	3	19	1	lung	77.7778	9	2	G	Unannotated
LMAN1	chr18:56996959-56997174	chr18	-	56996959	56997174	215	AAAG	Non-U2/U12	65.5922	0	13	0	4	0	0	0	30.6977	7	1	None	Unannotated
LMAN1	chr18:56998288-57016437	chr18	-	56998288	57016437	18149	AAAC	Non-U2/U12	51.726	0	4	0	0	3	1	kidney	36.8836	8	5	A	Unannotated
LMAN2	chr5:176778565-176778630	chr5	-	176778565	176778630	65	ATGG	Non-U2/U12	50.5545	9	232	0	1	12	1	prostate	75.3846	4	4	C	Unannotated
LMAN2	chr5:176778570-176778629	chr5	-	176778570	176778629	59	TTGC	Non-U2/U12	40.1619	8	206	0	0	15	2	liver,testes	76.2712	0	2	C	Unannotated
LMAN2	chr5:176778569-176778628	chr5	-	176778569	176778628	59	TTCC	Non-U2/U12	50.0529	4	131	0	3	4	1	adipose	77.9661	0	1	None	Unannotated
LMAN2	chr5:176778566-176778625	chr5	-	176778566	176778625	59	GCTG	Non-U2/U12	51.176	19	479	0	5	42	6	thyroid,heart,testes,brain,lung,liver	79.661	4	2	G	Unannotated
LMBR1L	chr12:49494429-49495233	chr12	-	49494429	49495233	804	ATAG	U12_ATAC	88.0914	6	15	3	1	56	6	heart,testes,lymph_node,colon,breast,ovary	50.8706	0	2	C	ENST00000552577.1,ENST00000547670.1
LMBRD1	chr6:70500364-70506309	chr6	-	70500364	70506309	5945	TTAG	U2_GTAG	87.1341	16	27	1	11	154	11	thyroid,heart,testes,brain,lymph_node,colon,breast,lung,adrenal,prostate,ovary	38.032	2	2	G	Unannotated
LMOD1	chr1:201867526-201868364	chr1	-	201867526	201868364	838	TTAG	U2_GTAG	87.3236	138	0	7	12	4077	14	thyroid,heart,testes,skeletal_muscle,adipose,brain,lymph_node,colon,breast,lung,adrenal,prostate,ovary,kidney	49.8807	2	2	G	ENST00000367288.4
LONP1	chr19:5706003-5706874	chr19	-	5706003	5706874	871	GGAG	U2_GTAG	84.9445	4	51	0	0	7	1	lung	54.0758	5	2	G	Unannotated
LPCAT3	chr12:7090790-7090969	chr12	-	7090790	7090969	179	GATT	Non-U2/U12	34.8386	3	0	0	3	0	0	0	58.6592	1	2	T	Unannotated
LPCAT4	chr15:34655933-34656213	chr15	-	34655933	34656213	280	GTGG	Non-U2/U12	62.7365	0	62	0	0	16	2	lymph_node,kidney	48.5714	1	3	A	Unannotated
LPL	chr8:19818595+19822820	chr8	+	19818595	19822820	4225	TAAG	U2_GTAG	63.8649	26	0	0	0	11	2	colon,adipose	40.9231	2	3	A	Unannotated
LPP	chr3:188598656+188600777	chr3	+	188598656	188600777	2121	ATAA	Non-U2/U12	61.6344	7	0	0	0	43	6	heart,adipose,colon,liver,prostate,kidney	41.2541	7	3	A	Unannotated
LRPAP1	chr4:3519918-3520597	chr4	-	3519918	3520597	679	GTGA	Non-U2/U12	53.2213	0	1	0	5	7	1	adrenal	64.9485	0	2	A	Unannotated
LRPPRC	chr2:44139699-44145164	chr2	-	44139699	44145164	5465	GGAT	Non-U2/U12	56.2536	0	32	0	1	42	7	heart,skeletal_muscle,testes,breast,ovary,adrenal,white_blood_cells	39.3047	0	9	A	Unannotated
LRPPRC	chr2:44139699-44145166	chr2	-	44139699	44145166	5467	AAAT	Non-U2/U12	43.8839	80	0	0	1	122	12	thyroid,heart,testes,skeletal_muscle,brain,colon,breast,adrenal,prostate,ovary,kidney,white_blood_cells	39.2903	1	7	A	Unannotated
LSM6	chr4:147096963+147104057	chr4	+	147096963	147104057	7094	GTTG	U2_GTAG	78.4334	19	45	0	1	253	12	thyroid,testes,adipose,white_blood_cells,brain,lymph_node,colon,breast,adrenal,ovary,kidney,liver	39.5405	1	1	None	Unannotated
LTF	chr3:46479618-46480784	chr3	-	46479618	46480784	1166	ATGC	Non-U2/U12	37.9967	0	0	0	5	7	1	kidney	50.1715	0	2	T	Unannotated
LZIC	chr1:9987795-9988358	chr1	-	9987795	9988358	563	CATG	Non-U2/U12	45.4891	68	0	0	0	18	2	prostate,white_blood_cells	55.2398	5	3	T	Unannotated
MAGED2	chrX:54836214+54836329	chrX	+	54836214	54836329	115	AAAG	Non-U2/U12	53.5672	9	67	0	15	25	2	testes,kidney	55.6522	6	1	None	Unannotated
MAGED2	chrX:54841937+54842015	chrX	+	54841937	54842015	78	CAAG	Non-U2/U12	58.2685	0	56	0	5	4	1	brain	58.9744	8	2	C	Unannotated
MAP3K5	chr6:136880013-136882670	chr6	-	136880013	136882670	2657	GTGT	Non-U2/U12	54.3979	8	1	0	1	15	2	brain,testes	39.7441	0	4	T	Unannotated
MAPK3	chr16:30128107-30128270	chr16	-	30128107	30128270	163	TGAG	Non-U2/U12	65.0364	5	43	0	0	48	7	brain,colon,breast,ovary,prostate,adrenal,liver	67.4847	6	1	None	Unannotated
MAPKAPK2	chr1:206902194+206902380	chr1	+	206902194	206902380	186	GTGT	U2_GTAG	66.8184	9	0	0	3	0	0	0	56.4516	0	2	T	Unannotated
MARCKSL1	chr1:32801707-32801790	chr1	-	32801707	32801790	83	GTGG	Non-U2/U12	64.3477	0	3	0	3	0	0	0	83.1325	4	3	G	Unannotated
MARK4	chr19:45762862+45766370	chr19	+	45762862	45766370	3508	ATAG	U2_GTAG	77.4748	14	0	0	0	17	3	brain,ovary,lung	47.862	0	5	A	Unannotated
MAST2	chr1:46497933+46497997	chr1	+	46497933	46497997	64	GCAA	Non-U2/U12	62.0244	9	48	2	1	6	2	thyroid,testes	60.9375	4	2	A	Unannotated
MCCC2	chr5:70939721+70942035	chr5	+	70939721	70942035	2314	GGAT	Non-U2/U12	49.7903	2	15	0	0	29	4	heart,ovary,prostate,kidney	32.4978	0	7	A	Unannotated
MCM3	chr6:52131503-52132662	chr6	-	52131503	52132662	1159	GTGG	U2_GTAG	81.2441	6	3	0	0	0	0	0	49.8706	4	2	G	Unannotated
MDH1	chr2:63826426+63831830	chr2	+	63826426	63831830	5404	GTGA	Non-U2/U12	55.2209	1	4	0	4	0	0	0	36.658	1	2	A	Unannotated
MDH2	chr7:75694271+75695597	chr7	+	75694271	75695597	1326	GTGA	Non-U2/U12	59.2391	29	0	0	1	33	3	heart,liver,skeletal_muscle	54.8265	0	4	A	Unannotated
MED24	chr17:38192047-38192368	chr17	-	38192047	38192368	321	GTGT	Non-U2/U12	58.8548	3	0	0	5	0	0	0	58.2555	0	2	T	Unannotated
MED4	chr13:48653860-48653979	chr13	-	48653860	48653979	119	GTAA	U2_GTAG	77.3072	4	7	0	0	34	5	brain,prostate,adipose,breast,testes	36.9748	0	1	None	Unannotated
MEF2A	chr15:100138716+100161068	chr15	+	100138716	100161068	22352	GTGG	U2_GTAG	75.4998	7	0	1	5	37	6	adipose,brain,liver,adrenal,prostate,white_blood_cells	36.2026	1	1	None	Unannotated
METTL23	chr17:74723612+74729059	chr17	+	74723612	74729059	5447	GAAG	U2_GTAG	80.4174	6	17	0	1	44	6	heart,brain,lymph_node,white_blood_cells,prostate,kidney	47.2921	2	1	None	Unannotated
MGAT1	chr5:180235597-180235889	chr5	-	180235597	180235889	292	GGAG	U2_GTAG	77.7284	9	14	0	3	16	3	brain,prostate,testes	54.1096	2	2	A	Unannotated
MINK1	chr17:4800111+4800502	chr17	+	4800111	4800502	391	GGGT	Non-U2/U12	43.4543	0	0	0	3	11	2	lung,testes	63.4271	0	5	T	Unannotated
MIR3654	chr11:62339376-62340059	chr11	-	62339376	62340059	683	CACC	Non-U2/U12	43.235	4	0	0	20	2	0	0	37.9209	2	2	G	Unannotated
MIR3654	chr11:62340213-62341301	chr11	-	62340213	62341301	1088	TAGA	Non-U2/U12	28.3974	155	0	0	4	86	12	thyroid,testes,skeletal_muscle,adipose,brain,lymph_node,colon,breast,adrenal,prostate,ovary,kidney	52.4816	0	4	G	Unannotated
MIR3654	chr11:62339370-62340053	chr11	-	62339370	62340053	683	GATC	Non-U2/U12	27.2091	0	0	0	8	8	1	thyroid	38.0673	0	2	C	Unannotated
MIR3654	chr11:62327666-62327753	chr11	-	62327666	62327753	87	GTCA	U2_GTAG	64.9376	1	0	0	6	4	1	lymph_node	49.4253	1	3	G	Unannotated
MIR3654	chr11:62327663-62327752	chr11	-	62327663	62327752	89	TAGA	Non-U2/U12	33.3692	6	0	0	12	1	0	0	49.4382	0	2	G	Unannotated
MIR3654	chr11:62339155-62339312	chr11	-	62339155	62339312	157	ATCA	Non-U2/U12	34.7676	4	0	0	3	1	0	0	51.5924	0	1	None	Unannotated
MIR3654	chr11:62327664-62327753	chr11	-	62327664	62327753	89	GTGG	U2_GTAG	76.6082	2	0	0	6	9	1	adipose	50.5618	1	2	A	Unannotated
MIR4485	chrM:1934+2115	chrM	+	1934	2115	181	CTAG	Non-U2/U12	68.013	4	0	0	3	35	5	brain,adipose,breast,colon,heart	41.4365	8	1	None	Unannotated
MLF1IP	chr4:185637789-185638290	chr4	-	185637789	185638290	501	GGAC	Non-U2/U12	56.8724	4	22	0	0	43	2	adrenal,testes	30.3393	0	7	A	Unannotated
MLF1IP	chr4:185637789-185638292	chr4	-	185637789	185638292	503	AAAC	Non-U2/U12	46.8051	3	3	0	1	1	0	0	30.2187	1	5	A	Unannotated
MOK	chr14:102698965-102700024	chr14	-	102698965	102700024	1059	GTAT	U2_GTAG	65.8207	0	1	0	3	13	2	prostate,liver	49.5751	1	1	None	Unannotated
MORF4L1	chr15:79172921+79178485	chr15	+	79172921	79178485	5564	GTTG	U2_GTAG	71.237	67	4	0	1	195	15	thyroid,heart,testes,skeletal_muscle,adipose,white_blood_cells,brain,colon,breast,lung,adrenal,prostate,ovary,kidney,liver	38.1201	1	5	A	Unannotated
MORF4L1	chr15:79172921+79178483	chr15	+	79172921	79178483	5562	GTGT	Non-U2/U12	62.4451	0	0	0	41	7	1	ovary	38.1158	0	5	A	Unannotated
MPDU1	chr17:7491227+7491377	chr17	+	7491227	7491377	150	CCGC	Non-U2/U12	39.6206	1	30	0	0	10	1	lymph_node	68.6667	3	3	C	Unannotated
MPHOSPH9	chr12:123648648-123649848	chr12	-	123648648	123649848	1200	GTTG	U2_GTAG	73.132	5	12	0	0	13	2	ovary,lymph_node	39.0833	2	1	None	Unannotated
MREG	chr2:216808312-216808994	chr2	-	216808312	216808994	682	GCGG	Non-U2/U12	56.2352	13	0	0	6	0	0	0	48.3871	6	3	G	Unannotated
MRPL47	chr3:179320584-179322312	chr3	-	179320584	179322312	1728	AAGG	Non-U2/U12	37.9051	91	271	0	9	273	13	thyroid,heart,testes,skeletal_muscle,adipose,white_blood_cells,brain,colon,breast,lung,prostate,kidney,liver	38.0208	0	7	T	Unannotated
MRPS23	chr17:55918411-55918542	chr17	-	55918411	55918542	131	TAGT	Non-U2/U12	42.2779	3	0	0	7	1	0	0	30.5344	1	2	G	Unannotated
MRPS23	chr17:55917306-55918286	chr17	-	55917306	55918286	980	GTTG	U2_GTAG	64.264	14	13	0	0	10	2	thyroid,colon	39.4898	2	1	None	Unannotated
MRTO4	chr1:19585471+19586537	chr1	+	19585471	19586537	1066	GTGT	Non-U2/U12	50.2465	3	0	0	3	9	2	thyroid,liver	51.0319	4	1	None	Unannotated
MSH3	chr5:79968677+79970801	chr5	+	79968677	79970801	2124	ATAA	U12_ATAC	89.9614	120	154	9	4	602	16	thyroid,heart,testes,skeletal_muscle,adipose,white_blood_cells,brain,lymph_node,colon,breast,lung,adrenal,prostate,ovary,kidney,liver	37.3823	2	1	None	ENST00000265081.6
MSL3	chrX:11783848+11786688	chrX	+	11783848	11786688	2840	GTGG	U2_GTAG	65.9505	4	12	0	0	6	1	prostate	42.6761	0	3	A	Unannotated
MTCH1	chr6:36945928-36946278	chr6	-	36945928	36946278	350	GATT	Non-U2/U12	35.8746	5	0	0	4	3	1	thyroid	57.4286	1	3	T	Unannotated
MTCH2	chr11:47647292-47648631	chr11	-	47647292	47648631	1339	GTGT	Non-U2/U12	53.0698	0	0	0	12	9	1	liver	48.0209	0	5	T	Unannotated
MT-CO3	chrM:9417+9427	chrM	+	9417	9427	10	CAAC	Non-U2/U12	41.3921	8	0	0	0	55	7	thyroid,heart,testes,adipose,brain,breast,liver	60	5	2	C	Unannotated
MTIF2	chr2:55489565-55490776	chr2	-	55489565	55490776	1211	GGAT	Non-U2/U12	60.7984	11	0	0	1	72	9	thyroid,heart,white_blood_cells,breast,ovary,prostate,adrenal,kidney,liver	43.3526	0	7	A	Unannotated
MT-ND1	chrM:3525+3571	chrM	+	3525	3571	46	CGCC	Non-U2/U12	40.7524	2	0	0	3	3	1	brain	58.6957	2	2	C	Unannotated
MUC20	chr3:195443775+195443784	chr3	+	195443775	195443784	9	AGAG	Non-U2/U12	57.7295	7	0	0	0	11	2	brain,kidney	55.5556	3	1	None	Unannotated
MUDENG	chr14:57740468+57740961	chr14	+	57740468	57740961	493	TTAG	U2_GTAG	80.2013	1	12	1	3	15	2	thyroid,skeletal_muscle	30.0203	2	1	None	ENST00000431972.2
MYADM	chr19:54378065+54379066	chr19	+	54378065	54379066	1001	GTCT	Non-U2/U12	45.5759	0	0	0	3	16	2	prostate,lung	53.9461	5	1	None	Unannotated
MYEOV2	chr2:241073422-241075639	chr2	-	241073422	241075639	2217	GGAG	U2_GTAG	63.6563	4	3	0	3	15	1	testes	57.014	1	1	None	Unannotated
MYH11	chr16:15814172-15814700	chr16	-	15814172	15814700	528	GACC	Non-U2/U12	41.8458	21	0	0	0	25	2	prostate,colon	54.7348	0	1	None	Unannotated
MYL6	chr12:56554100+56555168	chr12	+	56554100	56555168	1068	GAAC	Non-U2/U12	65.957	0	0	0	7	4	1	colon	55.9925	0	1	None	Unannotated
MYL6	chr12:56552188+56552469	chr12	+	56552188	56552469	281	GTTG	Non-U2/U12	57.7271	1	23	0	0	14	2	thyroid,adrenal	60.4982	2	1	None	Unannotated
MYL6	chr12:56553513+56553758	chr12	+	56553513	56553758	245	GGAG	Non-U2/U12	54.8572	0	0	0	7	15	2	prostate,lung	48.1633	0	1	None	Unannotated
MYL9	chr20:35169966+35173263	chr20	+	35169966	35173263	3297	GGGG	Non-U2/U12	44.3176	0	0	0	3	29	3	lung,prostate,colon	60.5702	0	2	A	Unannotated
MYL9	chr20:35169964+35173262	chr20	+	35169964	35173262	3298	GTGG	U2_GTAG	71.0168	0	0	0	9	11	2	heart,prostate	60.5518	2	2	G	Unannotated
MYO18B	chr22:26157098+26159197	chr22	+	26157098	26159197	2099	GAAG	U2_GTAG	76.1443	69	0	6	0	846	6	thyroid,heart,skeletal_muscle,testes,breast,adrenal	53.5017	2	1	None	ENST00000536101.1,ENST00000407587.2,ENST00000539302.1,ENST00000335473.7
MYO7A	chr11:76914262+76915120	chr11	+	76914262	76915120	858	ATAG	U12_ATAC	81.399	5	0	7	2	69	9	thyroid,heart,testes,lymph_node,lung,liver,adrenal,ovary,kidney	62.1212	1	1	None	ENST00000409619.2,ENST00000409709.3,ENST00000481328.3,ENST00000605744.1,ENST00000458637.2,ENST00000458169.2
NAA10	chrX:153196299-153197768	chrX	-	153196299	153197768	1469	GTGG	Non-U2/U12	62.8808	132	28	1	6	205	15	thyroid,heart,testes,skeletal_muscle,adipose,white_blood_cells,brain,lymph_node,colon,breast,lung,adrenal,prostate,kidney,liver	59.0197	1	1	None	Unannotated
NACA	chr12:57107465-57108143	chr12	-	57107465	57108143	678	AAGC	Non-U2/U12	30.378	0	0	0	3	39	6	thyroid,colon,breast,ovary,prostate,white_blood_cells	43.6578	0	2	T	Unannotated
NACA	chr12:57106694-57106848	chr12	-	57106694	57106848	154	GATC	Non-U2/U12	41.9519	4	0	0	5	6	1	prostate	37.013	0	3	A	Unannotated
NACA	chr12:57106690-57106844	chr12	-	57106690	57106844	154	TAGT	Non-U2/U12	30.8881	3	0	0	3	0	0	0	36.3636	0	2	G	Unannotated
NACA	chr12:57106975-57107322	chr12	-	57106975	57107322	347	AGTA	Non-U2/U12	31.4027	3	0	0	3	5	1	testes	40.3458	1	1	None	Unannotated
NAE1	chr16:66850577-66850870	chr16	-	66850577	66850870	293	AAAT	Non-U2/U12	36.8494	7	0	0	3	0	0	0	34.1297	1	1	None	Unannotated
NANS	chr9:100839298+100840472	chr9	+	100839298	100840472	1174	GGTC	Non-U2/U12	46.5145	4	46	0	0	346	14	thyroid,heart,testes,skeletal_muscle,adipose,white_blood_cells,brain,lymph_node,colon,breast,lung,ovary,kidney,liver	43.356	0	7	A	Unannotated
NAPA	chr19:47991060-47991114	chr19	-	47991060	47991114	54	TGCC	Non-U2/U12	46.2146	19	445	0	40	595	15	thyroid,heart,testes,skeletal_muscle,adipose,white_blood_cells,brain,lymph_node,lung,breast,adrenal,prostate,ovary,kidney,liver	72.2222	2	2	C	Unannotated
NAPSA	chr19:50865349-50865432	chr19	-	50865349	50865432	83	GGAG	Non-U2/U12	79.251	7	0	0	0	15	2	lung,kidney	55.4217	4	2	G	Unannotated
NARF	chr17:80439087+80441042	chr17	+	80439087	80441042	1955	GTAA	U2_GTAG	78.1572	0	6	3	2	9	1	adipose	49.5141	0	3	A	Unannotated
NASP	chr1:46068036+46070607	chr1	+	46068036	46070607	2571	TGAG	Non-U2/U12	50.5907	3	0	0	3	0	0	0	38.8176	0	3	T	Unannotated
NBN	chr8:90965920-90967512	chr8	-	90965920	90967512	1592	AGAA	Non-U2/U12	51.1847	12	4	0	0	9	0	0	36.1809	2	6	A	Unannotated
NBN	chr8:90965922-90967512	chr8	-	90965922	90967512	1590	AGCT	Non-U2/U12	43.0652	1	138	4	0	28	4	prostate,lung,white_blood_cells,testes	36.2264	1	8	A	Unannotated
NCF1	chr7:74188450+74191614	chr7	+	74188450	74191614	3164	GTGT	Non-U2/U12	59.7921	2	31	0	0	523	10	thyroid,adipose,lymph_node,lung,breast,adrenal,prostate,ovary,kidney,white_blood_cells	52.0228	3	1	None	Unannotated
NCOA4	chr10:51585463+51586270	chr10	+	51585463	51586270	807	GAAG	Non-U2/U12	62.2584	1	0	3	4	3	1	lung	44.114	5	1	None	ENST00000374082.1
NDE1	chr16:15794487+15794911	chr16	+	15794487	15794911	424	GTTG	Non-U2/U12	61.3161	1	1	1	2	3	1	prostate	53.066	4	1	None	Unannotated
NDUFA12	chr12:95396600-95397374	chr12	-	95396600	95397374	774	TCCA	Non-U2/U12	29.7563	23	8	0	0	10	0	0	46.2532	0	6	T	Unannotated
NDUFA12	chr12:95388034-95396516	chr12	-	95388034	95396516	8482	TGCA	Non-U2/U12	34.742	31	6	0	2	77	7	thyroid,heart,adipose,brain,colon,adrenal,ovary	39.3303	0	5	T	Unannotated
NDUFA4	chr7:10977774-10978435	chr7	-	10977774	10978435	661	GGAG	Non-U2/U12	58.353	3	0	0	3	1	0	0	29.5008	0	5	T	Unannotated
NDUFA4	chr7:10977775-10978436	chr7	-	10977775	10978436	661	TGTA	Non-U2/U12	30.3052	3	0	0	22	14	2	heart,kidney	29.3495	0	2	T	Unannotated
NDUFA4	chr7:10977773-10978434	chr7	-	10977773	10978434	661	GTGT	U2_GTAG	66.8944	0	0	0	18	4	1	liver	29.3495	0	1	None	Unannotated
NDUFAB1	chr16:23596746-23598521	chr16	-	23596746	23598521	1775	GAGC	Non-U2/U12	45.9636	12	3	0	0	0	0	0	45.6338	0	2	A	Unannotated
NDUFAB1	chr16:23593697-23596658	chr16	-	23593697	23596658	2961	TGTA	Non-U2/U12	30.3052	7	4	0	14	6	1	prostate	52.2121	0	3	G	Unannotated
NDUFB9	chr8:125555522+125559243	chr8	+	125555522	125559243	3721	AGTC	Non-U2/U12	31.5011	3	0	0	5	4	1	thyroid	40.7149	0	2	C	Unannotated
NDUFS4	chr5:52899358+52942061	chr5	+	52899358	52942061	42703	TGTA	Non-U2/U12	31.4777	3	0	0	3	0	0	0	35.9413	0	2	G	Unannotated
NDUFV1	chr11:67378678+67378938	chr11	+	67378678	67378938	260	GTTG	U2_GTAG	77.9833	11	19	0	0	3	0	0	69.2308	3	1	None	Unannotated
NDUFV1	chr11:67379449+67379591	chr11	+	67379449	67379591	142	GTGG	U2_GTAG	67.9919	1	6	0	3	1	0	0	64.0845	3	2	G	Unannotated
NECAP1	chr12:8233748+8233791	chr12	+	8233748	8233791	43	GTCC	Non-U2/U12	34.227	0	0	0	10	208	11	testes,adipose,lymph_node,colon,breast,lung,adrenal,prostate,ovary,kidney,liver	41.8605	0	2	A	Unannotated
NECAP2	chr1:16778510+16782289	chr1	+	16778510	16782289	3779	GTGG	U2_GTAG	81.8562	5	9	0	1	6	0	0	49.9603	3	2	G	Unannotated
NEXN	chr1:78407890+78408143	chr1	+	78407890	78408143	253	AAAC	Non-U2/U12	39.4218	14	0	0	0	12	2	heart,testes	29.6443	1	3	A	Unannotated
NGDN	chr14:23946768+23947213	chr14	+	23946768	23947213	445	GGTC	Non-U2/U12	36.8598	70	8	0	0	53	9	thyroid,testes,adipose,brain,lymph_node,colon,adrenal,ovary,kidney	45.8427	0	7	A	Unannotated
NNMT	chr11:114168827+114182854	chr11	+	114168827	114182854	14027	GCGG	Non-U2/U12	51.2815	0	0	0	4	5	1	breast	38.8251	4	2	G	Unannotated
NONO	chrX:70503572+70504247	chrX	+	70503572	70504247	675	TGGA	Non-U2/U12	31.5011	1	0	0	5	44	8	heart,testes,adipose,lymph_node,lung,white_blood_cells,adrenal,ovary	50.8148	0	4	G	Unannotated
NONO	chrX:70517313+70517687	chrX	+	70517313	70517687	374	AAGC	Non-U2/U12	41.1953	4	0	0	3	0	0	0	43.5829	1	1	None	Unannotated
NONO	chrX:70511823+70514079	chrX	+	70511823	70514079	2256	TGAA	Non-U2/U12	39.1284	3	0	0	6	0	0	0	44.1489	0	2	G	Unannotated
NOV	chr8:120429096+120430405	chr8	+	120429096	120430405	1309	GTCT	Non-U2/U12	50.627	0	15	0	6	0	0	0	47.2116	9	1	None	Unannotated
NPLOC4	chr17:79531942-79532010	chr17	-	79531942	79532010	68	GTCT	Non-U2/U12	55.697	3	24	0	0	0	0	0	66.1765	3	1	None	Unannotated
NPM1	chr5:170819979+170827156	chr5	+	170819979	170827156	7177	AGAG	Non-U2/U12	49.0488	12	0	0	4	0	0	0	42.0649	0	1	None	Unannotated
NPM1	chr5:170832406+170834703	chr5	+	170832406	170834703	2297	AGAG	Non-U2/U12	48.2348	34	0	0	5	38	5	thyroid,brain,adrenal,colon,skeletal_muscle	35.5246	0	4	A	Unannotated
NPM1	chr5:170827929+170832306	chr5	+	170827929	170832306	4377	GTGG	U2_GTAG	77.9733	8	0	0	4	1	0	0	51.9991	1	4	A	Unannotated
NPM1	chr5:170827212+170827842	chr5	+	170827212	170827842	630	AAAG	Non-U2/U12	53.4944	4	0	0	4	0	0	0	46.3492	0	1	None	Unannotated
NPM1	chr5:170819820+170819918	chr5	+	170819820	170819918	98	GTGA	Non-U2/U12	52.0504	33	0	0	14	39	4	thyroid,adrenal,ovary,white_blood_cells	29.5918	0	5	A	Unannotated
NPM1	chr5:170815009+170817054	chr5	+	170815009	170817054	2045	GGAG	U2_GTAG	65.7158	1	0	0	5	4	1	lung	47.8729	1	1	None	Unannotated
NPM1	chr5:170827927+170832305	chr5	+	170827927	170832305	4378	AAAG	Non-U2/U12	59.4583	23	0	0	3	1	0	0	51.9644	0	2	A	Unannotated
NPM1	chr5:170827213+170827842	chr5	+	170827213	170827842	629	AGAG	Non-U2/U12	48.8313	7	0	0	16	1	0	0	46.4229	0	2	A	Unannotated
NPM1	chr5:170819816+170819915	chr5	+	170819816	170819915	99	ACAA	Non-U2/U12	45.367	2	0	0	12	16	2	thyroid,testes	30.303	1	2	C	Unannotated
NPM1	chr5:170819819+170819917	chr5	+	170819819	170819917	98	GGAG	Non-U2/U12	60.5174	9	0	0	8	2	0	0	30.6122	0	7	A	Unannotated
NPTN	chr15:73862596-73862648	chr15	-	73862596	73862648	52	CAAC	Non-U2/U12	49.0195	68	69	3	1	0	0	0	63.4615	6	2	C	Unannotated
NR1H2	chr19:50882053+50882259	chr19	+	50882053	50882259	206	GTGC	Non-U2/U12	50.0981	0	0	0	3	4	1	prostate	62.6214	0	2	C	Unannotated
NR2F1	chr5:92921192+92923625	chr5	+	92921192	92923625	2433	GTGG	U2_GTAG	71.1898	5	0	1	1	34	4	adrenal,adipose,ovary,kidney	45.1706	1	2	T	Unannotated
NRD1	chr1:52280485-52281984	chr1	-	52280485	52281984	1499	AGAG	Non-U2/U12	52.9486	11	1	0	1	27	3	thyroid,skeletal_muscle,kidney	32.555	1	5	A	Unannotated
NRD1	chr1:52269636-52271182	chr1	-	52269636	52271182	1546	AGAG	Non-U2/U12	52.6086	4	3	0	0	9	1	adipose	36.8047	0	2	A	Unannotated
NRD1	chr1:52279763-52280223	chr1	-	52279763	52280223	460	GGAC	Non-U2/U12	57.0826	20	7	0	1	146	11	thyroid,heart,testes,skeletal_muscle,adipose,brain,lung,liver,adrenal,prostate,ovary	40.2174	0	7	A	Unannotated
NRK	chrX:105188033+105189863	chrX	+	105188033	105189863	1830	GTAA	U2_GTAG	75.6844	17	0	5	1	52	3	ovary,testes,kidney	40.7104	4	3	A	ENST00000243300.9,ENST00000428173.2
NT5C3	chr7:33060971-33061665	chr7	-	33060971	33061665	694	GGCT	Non-U2/U12	48.6696	26	5	0	0	140	10	thyroid,testes,adipose,brain,lymph_node,lung,adrenal,prostate,ovary,kidney	29.5389	0	7	A	Unannotated
NUB1	chr7:151046325+151048509	chr7	+	151046325	151048509	2184	AGAG	Non-U2/U12	51.6532	23	0	0	0	39	6	heart,lymph_node,white_blood_cells,adrenal,prostate,ovary	46.5659	0	6	A	Unannotated
NUCB1	chr19:49414510+49416269	chr19	+	49414510	49416269	1759	TAGC	Non-U2/U12	36.1463	0	0	0	21	4	1	white_blood_cells	49.6305	0	2	G	Unannotated
NUFIP1	chr13:45554957-45556207	chr13	-	45554957	45556207	1250	GGGC	Non-U2/U12	42.4562	9	0	0	3	0	0	0	35.68	0	9	A	Unannotated
NUMA1	chr11:71727306-71727528	chr11	-	71727306	71727528	222	CTAG	U2_GTAG	65.4186	21	24	0	0	2	0	0	51.8018	9	1	None	Unannotated
NUP188	chr9:131749996+131750316	chr9	+	131749996	131750316	320	GTTG	U2_GTAG	74.3705	4	80	0	0	8	1	breast	41.875	2	2	G	Unannotated
NUP210	chr3:13420480-13421062	chr3	-	13420480	13421062	582	ATAG	U12_ATAC	89.4201	38	0	3	4	431	10	thyroid,testes,skeletal_muscle,white_blood_cells,brain,lymph_node,lung,breast,adrenal,liver	51.2027	0	1	None	ENST00000254508.5,ENST00000420141.2
NUP210	chr3:13358546-13358599	chr3	-	13358546	13358599	53	GAAG	Non-U2/U12	77.3464	4	84	0	1	3	1	kidney	62.2642	5	3	G	Unannotated
NUP54	chr4:77039347-77045802	chr4	-	77039347	77045802	6455	GGAG	U2_GTAG	65.1041	6	4	0	0	0	0	0	36.3749	1	1	None	Unannotated
NUP85	chr17:73204714+73205915	chr17	+	73204714	73205915	1201	GGTC	Non-U2/U12	44.5927	0	1	0	4	17	3	ovary,breast,testes	41.4654	0	7	A	Unannotated
NVL	chr1:224499561-224505395	chr1	-	224499561	224505395	5834	GTTG	U2_GTAG	76.0625	15	4	1	5	17	2	ovary,breast	38.0871	0	2	A	Unannotated
OCRL	chrX:128674455+128674720	chrX	+	128674455	128674720	265	GTAT	U12_GTAG	71.0004	6	20	6	17	131	11	thyroid,heart,testes,skeletal_muscle,adipose,brain,lymph_node,colon,breast,ovary,white_blood_cells	76.9811	0	2	C	ENST00000371113.4,ENST00000357121.5
ODC1	chr2:10583962-10584221	chr2	-	10583962	10584221	259	AGAG	Non-U2/U12	51.1311	4	14	0	1	0	0	0	35.5212	0	2	A	Unannotated
OIP5-AS1	chr15:41590974+41591431	chr15	+	41590974	41591431	457	CCGC	Non-U2/U12	38.8702	8	0	0	4	4	1	heart	44.8578	1	1	None	Unannotated
ORM1	chr9:117087430+117088570	chr9	+	117087430	117088570	1140	AGTA	Non-U2/U12	37.6106	74	0	0	3	165	1	liver	53.4211	1	4	A	Unannotated
OS9	chr12:58111740+58111926	chr12	+	58111740	58111926	186	GGCC	Non-U2/U12	44.5984	246	3	0	0	215	12	thyroid,testes,adipose,white_blood_cells,brain,colon,breast,adrenal,prostate,ovary,kidney,liver	55.914	0	7	A	Unannotated
OST4	chr2:27294408-27294461	chr2	-	27294408	27294461	53	GCTG	Non-U2/U12	65.9878	10	5	0	0	0	0	0	83.0189	3	2	G	Unannotated
OXA1L	chr14:23239488+23239671	chr14	+	23239488	23239671	183	TGGC	Non-U2/U12	32.4361	0	5	0	10	1	0	0	42.0765	0	3	C	Unannotated
OXR1	chr8:107752725+107754452	chr8	+	107752725	107754452	1727	ATTT	Non-U2/U12	35.3764	10	0	0	5	5	0	0	31.326	1	4	T	Unannotated
OXSR1	chr3:38266194+38271175	chr3	+	38266194	38271175	4981	GGTT	Non-U2/U12	37.957	5	0	0	0	75	8	thyroid,heart,skeletal_muscle,adipose,breast,ovary,kidney,white_blood_cells	35.0733	0	7	A	Unannotated
P4HA1	chr10:74831937-74833488	chr10	-	74831937	74833488	1551	GTGA	Non-U2/U12	59.1	44	0	0	0	24	2	thyroid,heart	40.1676	1	6	A	Unannotated
P4HB	chr17:79813462-79817057	chr17	-	79813462	79817057	3595	GGAG	Non-U2/U12	41.7682	0	0	0	3	3	1	testes	53.3241	0	1	None	Unannotated
P4HB	chr17:79805222-79813017	chr17	-	79805222	79813017	7795	GTGT	Non-U2/U12	62.121	5	0	0	8	8	1	skeletal_muscle	53.4189	0	2	T	Unannotated
P4HB	chr17:79804508-79804826	chr17	-	79804508	79804826	318	CACC	Non-U2/U12	46.2476	9	0	0	7	0	0	0	63.522	2	3	G	Unannotated
PA2G4	chr12:56504257+56504339	chr12	+	56504257	56504339	82	CATT	Non-U2/U12	39.537	4	0	0	3	0	0	0	43.9024	2	3	G	Unannotated
PABPC1	chr8:101727827-101730000	chr8	-	101727827	101730000	2173	GTAT	U2_GTAG	64.9394	9	0	0	7	8	1	ovary	37.5058	1	3	T	Unannotated
PABPC1	chr8:101725410-101727691	chr8	-	101725410	101727691	2281	TGTA	Non-U2/U12	31.8448	24	0	0	11	21	1	white_blood_cells	38.0535	0	3	G	Unannotated
PABPC1	chr8:101721454-101721691	chr8	-	101721454	101721691	237	CATG	Non-U2/U12	47.5508	3	0	0	3	6	1	prostate	35.865	2	3	C	Unannotated
PABPC1	chr8:101724684-101724879	chr8	-	101724684	101724879	195	GTGG	U2_GTAG	66.6907	7	0	0	5	1	0	0	35.8974	3	2	G	Unannotated
PABPC1	chr8:101721450-101721686	chr8	-	101721450	101721686	236	GTGA	Non-U2/U12	60.5202	0	0	0	3	7	1	adrenal	35.5932	0	1	None	Unannotated
PABPC4	chr1:40041898-40042223	chr1	-	40041898	40042223	325	GTTG	U2_GTAG	67.9757	2	6	0	3	1	0	0	64.6154	2	5	G	Unannotated
PABPC4	chr1:40035362-40035536	chr1	-	40035362	40035536	174	TGTA	Non-U2/U12	23.8652	8	3	0	7	2	0	0	44.8276	0	2	T	Unannotated
PARP6	chr15:72545845-72546792	chr15	-	72545845	72546792	947	TTAG	U2_GTAG	66.2643	4	3	0	2	0	0	0	43.4002	0	2	G	Unannotated
PBXIP1	chr1:154917202-154917240	chr1	-	154917202	154917240	38	GGTG	Non-U2/U12	61.1581	5	4	0	0	0	0	0	63.1579	5	5	G	Unannotated
PCBP2	chr12:53854927+53856264	chr12	+	53854927	53856264	1337	GTTG	U2_GTAG	83.1371	437	2822	7	140	12875	16	thyroid,heart,testes,skeletal_muscle,adipose,white_blood_cells,brain,lymph_node,colon,breast,lung,adrenal,prostate,ovary,kidney,liver	39.7158	1	1	None	ENST00000547987.2,ENST00000552819.1,ENST00000447282.1,ENST00000550585.1,ENST00000562264.1,ENST00000548933.1,ENST00000603815.1,ENST00000549863.1,ENST00000439930.3,ENST00000359462.5
PCBP2	chr12:53862616+53865422	chr12	+	53862616	53865422	2806	GTGT	Non-U2/U12	63.0294	11	0	0	3	1	0	0	46.0798	1	2	T	Unannotated
PCGF2	chr17:36904221-36904448	chr17	-	36904221	36904448	227	GTTG	U2_GTAG	74.5419	3	3	0	3	7	1	adrenal	63.4361	2	2	G	Unannotated
PCID2	chr13:113852575-113854740	chr13	-	113852575	113854740	2165	GTTG	U2_GTAG	65.8466	1	52	0	7	20	3	adrenal,colon,breast	42.0785	1	2	A	ENST00000484641.2
PDCD2	chr6:170893502-170893588	chr6	-	170893502	170893588	86	CCCG	Non-U2/U12	39.9342	1	10	0	0	7	1	lymph_node	83.7209	3	4	C	Unannotated
PDHA1	chrX:19378219+19378232	chrX	+	19378219	19378232	13	TTAC	Non-U2/U12	43.8767	0	0	0	3	89	1	skeletal_muscle	15.3846	3	5	T	Unannotated
PDIA3	chr15:44053731+44055275	chr15	+	44053731	44055275	1544	AAGG	Non-U2/U12	30.4253	27	0	0	7	744	15	thyroid,heart,testes,skeletal_muscle,adipose,white_blood_cells,brain,colon,breast,lung,adrenal,prostate,ovary,kidney,liver	36.8523	0	7	T	Unannotated
PDIA3	chr15:44053730+44055276	chr15	+	44053730	44055276	1546	TAGT	Non-U2/U12	30.2457	1	0	0	5	13	1	thyroid	36.8047	1	5	T	Unannotated
PDIA3	chr15:44053729+44055275	chr15	+	44053729	44055275	1546	GTGG	U2_GTAG	73.3406	1	0	0	4	4	1	breast	36.8693	1	6	T	Unannotated
PDIA3	chr15:44046098+44048845	chr15	+	44046098	44048845	2747	AGTA	Non-U2/U12	34.995	2	0	0	3	10	2	heart,liver	42.1187	1	2	A	Unannotated
PDIA6	chr2:10927566-10928822	chr2	-	10927566	10928822	1256	GTTA	U2_GTAG	75.8579	0	0	0	4	4	1	thyroid	45.3025	1	6	G	Unannotated
PDIA6	chr2:10925172-10927406	chr2	-	10925172	10927406	2234	GTTG	U2_GTAG	76.0376	11	8	0	0	6	0	0	45.4342	3	2	G	Unannotated
PDK4	chr7:95215094-95216323	chr7	-	95215094	95216323	1229	AGTA	Non-U2/U12	35.3529	7	0	0	0	14	2	colon,skeletal_muscle	40.0325	1	2	A	Unannotated
PDLIM1	chr10:96998444-97006974	chr10	-	96998444	97006974	8530	AATC	Non-U2/U12	37.1602	10	0	0	3	11	1	colon	45.8617	1	4	A	Unannotated
PDLIM3	chr4:186441637-186444075	chr4	-	186441637	186444075	2438	TTAT	Non-U2/U12	61.2233	32	0	1	0	96	5	thyroid,prostate,ovary,adipose,skeletal_muscle	39.8687	2	2	T	Unannotated
PDLIM5	chr4:95445026+95470920	chr4	+	95445026	95470920	25894	GTTG	U2_GTAG	89.1896	6	9	0	0	8	1	lung	37.2673	2	2	G	Unannotated
PDXDC1	chr16:15198286+15198298	chr16	+	15198286	15198298	12	CTAG	Non-U2/U12	65.1086	0	0	0	7	70	7	skeletal_muscle,lymph_node,lung,breast,adrenal,prostate,liver	66.6667	12	1	None	Unannotated
PEPD	chr19:33953946-33954892	chr19	-	33953946	33954892	946	GTGG	U2_GTAG	77.6036	0	0	0	5	4	1	adrenal	44.6089	1	1	None	Unannotated
PER3	chr1:7897209+7902728	chr1	+	7897209	7902728	5519	GTTG	U2_GTAG	80.2511	14	0	0	0	38	3	ovary,lung,skeletal_muscle	40.6233	1	2	A	Unannotated
PEX19	chr1:160251990-160252207	chr1	-	160251990	160252207	217	GGAG	Non-U2/U12	51.2371	0	0	0	4	5	1	breast	45.6221	0	3	A	Unannotated
PFDN4	chr20:52830996+52831836	chr20	+	52830996	52831836	840	GGAT	Non-U2/U12	51.078	36	0	0	2	497	13	thyroid,heart,testes,adipose,brain,lymph_node,colon,breast,adrenal,prostate,ovary,kidney,liver	41.0714	0	7	A	Unannotated
PFDN5	chr12:53691708+53691829	chr12	+	53691708	53691829	121	GTGA	U2_GTAG	64.9456	3	0	0	4	0	0	0	52.0661	0	1	None	Unannotated
PFKP	chr10:3176775+3177929	chr10	+	3176775	3177929	1154	TAGA	Non-U2/U12	38.3872	77	24	0	5	52	6	heart,testes,brain,lung,ovary,prostate	44.3674	0	6	A	Unannotated
PGAM5	chr12:133298035+133298304	chr12	+	133298035	133298304	269	CTAG	Non-U2/U12	65.3199	16	0	1	2	3	0	0	57.2491	8	1	None	Unannotated
PGK1	chrX:77359901+77365363	chrX	+	77359901	77365363	5462	GGAG	Non-U2/U12	60.9434	3	0	0	4	0	0	0	42.0908	0	2	A	Unannotated
PGPEP1	chr19:18475748+18475770	chr19	+	18475748	18475770	22	GCGG	Non-U2/U12	51.1693	34	0	0	2	117	4	heart,lymph_node,breast,kidney	77.2727	10	2	G	Unannotated
PHB	chr17:47486836-47489041	chr17	-	47486836	47489041	2205	AGAA	Non-U2/U12	45.815	0	0	0	3	7	1	adrenal	46.3492	2	2	A	Unannotated
PHB2	chr12:7077186-7077576	chr12	-	7077186	7077576	390	CATC	Non-U2/U12	39.0793	0	5	0	31	1	0	0	51.2821	1	2	C	Unannotated
PHB2	chr12:7078742-7079361	chr12	-	7078742	7079361	619	CACC	Non-U2/U12	27.1215	0	3	0	3	0	0	0	56.3813	0	2	T	Unannotated
PHB2	chr12:7076941-7077054	chr12	-	7076941	7077054	113	GTGC	Non-U2/U12	57.4221	2	5	0	11	6	1	skeletal_muscle	62.8319	0	2	G	Unannotated
PIGB	chr15:55612608+55613470	chr15	+	55612608	55613470	862	ATAA	U12_ATAC	87.2057	73	150	4	34	372	14	thyroid,heart,testes,white_blood_cells,brain,lymph_node,colon,breast,lung,adrenal,prostate,ovary,kidney,liver	33.2947	2	2	A	ENST00000566072.1,ENST00000164305.5
PIGB	chr15:55612608+55613474	chr15	+	55612608	55613474	866	ATAT	U12_ATAC	84.3023	7	16	0	3	16	2	thyroid,brain	33.1409	0	2	A	Unannotated
PKDCC	chr2:42285191+42285240	chr2	+	42285191	42285240	49	CTGG	Non-U2/U12	55.916	26	0	0	2	20	3	ovary,lymph_node,prostate	67.3469	3	1	None	Unannotated
PKM2	chr15:72501233-72502015	chr15	-	72501233	72502015	782	AGCA	Non-U2/U12	40.8016	10	0	0	11	21	2	lymph_node,kidney	43.8619	1	2	A	Unannotated
PKM2	chr15:72499616-72500960	chr15	-	72499616	72500960	1344	CAGT	Non-U2/U12	28.5712	3	0	0	40	7	1	kidney	50.5952	0	2	G	Unannotated
PKM2	chr15:72502199-72502686	chr15	-	72502199	72502686	487	TGGA	Non-U2/U12	33.6127	1	0	0	3	10	1	white_blood_cells	41.0678	0	2	G	Unannotated
PKM2	chr15:72501236-72502017	chr15	-	72501236	72502017	781	AAAT	Non-U2/U12	63.5125	5	0	0	19	14	1	brain	43.79	1	1	None	Unannotated
PKM2	chr15:72491763-72491866	chr15	-	72491763	72491866	103	GGAG	U2_GTAG	77.441	222	13	0	0	1	0	0	57.2816	10	3	G	Unannotated
PKM2	chr15:72509845-72511288	chr15	-	72509845	72511288	1443	ATTA	Non-U2/U12	45.4438	0	0	0	5	5	1	prostate	41.8572	2	2	C	Unannotated
PLA2G2A	chr1:20305018-20305228	chr1	-	20305018	20305228	210	TGCA	Non-U2/U12	32.5629	6	0	0	5	1	0	0	55.2381	0	2	T	Unannotated
PLCB1	chr20:8708040+8709691	chr20	+	8708040	8709691	1651	GTGG	U12_GTAG	79.3133	16	0	0	0	10	3	prostate,ovary,colon	33.0709	0	1	None	Unannotated
PLCD4	chr2:219483530+219486192	chr2	+	219483530	219486192	2662	GTGG	U12_GTAG	63.6768	35	0	8	10	272	9	thyroid,heart,testes,skeletal_muscle,brain,colon,breast,prostate,kidney	47.9339	0	2	A	ENST00000444453.1,ENST00000465713.1,ENST00000450993.2,ENST00000432688.1,ENST00000417849.1,ENST00000446503.1,ENST00000469493.1,ENST00000483685.1
PLCG1	chr20:39792119+39792355	chr20	+	39792119	39792355	236	GTGT	Non-U2/U12	57.1176	7	0	0	3	0	0	0	55.9322	0	2	T	Unannotated
PLCH2	chr1:2411416+2411621	chr1	+	2411416	2411621	205	ATAA	U12_ATAC	84.8928	6	11	8	0	12	2	brain,adrenal	64.878	1	1	None	ENST00000378486.3
PLOD1	chr1:12030872+12032928	chr1	+	12030872	12032928	2056	GGAG	U2_GTAG	71.2964	1	6	0	6	2	0	0	56.9553	4	2	G	Unannotated
PLS3	chrX:114864277+114868310	chrX	+	114864277	114868310	4033	TGCA	Non-U2/U12	27.6392	2	0	0	3	18	2	ovary,testes	39.9702	0	2	T	Unannotated
PMPCA	chr9:139307340+139309001	chr9	+	139307340	139309001	1661	CATC	Non-U2/U12	42.3103	4	0	0	4	0	0	0	53.8832	2	1	None	Unannotated
PNP	chr14:20943109+20943223	chr14	+	20943109	20943223	114	ATTT	Non-U2/U12	38.3904	3	3	0	5	0	0	0	35.9649	1	2	T	Unannotated
POC1B	chr12:89819071-89853440	chr12	-	89819071	89853440	34369	ATAG	U12_ATAC	86.9104	5	3	0	0	0	0	0	38.7122	2	2	G	Unannotated
POGK	chr1:166818977+166819031	chr1	+	166818977	166819031	54	GTTG	Non-U2/U12	65.8824	5	137	0	0	69	6	thyroid,brain,lung,breast,ovary,kidney	46.2963	8	2	G	Unannotated
POLD3	chr11:74336615+74340259	chr11	+	74336615	74340259	3644	AAAC	Non-U2/U12	35.8807	12	3	1	0	2	0	0	34.4676	1	8	A	Unannotated
POLR2C	chr16:57504268+57504889	chr16	+	57504268	57504889	621	AATT	Non-U2/U12	33.125	1	0	0	5	3	1	skeletal_muscle	52.1739	1	3	T	Unannotated
POLR2E	chr19:1089964-1090085	chr19	-	1089964	1090085	121	GTCG	U12_GTAG	80.0769	93	160	0	23	373	16	thyroid,heart,testes,skeletal_muscle,adipose,white_blood_cells,brain,lymph_node,colon,breast,lung,adrenal,prostate,ovary,kidney,liver	68.595	0	1	None	Unannotated
POLR2G	chr11:62533196+62533715	chr11	+	62533196	62533715	519	GTGT	Non-U2/U12	52.7691	1	2	0	4	4	1	testes	52.7938	1	4	T	Unannotated
POLR2H	chr3:184083014+184084505	chr3	+	184083014	184084505	1491	GTGG	U2_GTAG	75.3574	0	0	0	5	4	1	testes	49.0275	2	2	G	Unannotated
POLR3E	chr16:22337194+22337354	chr16	+	22337194	22337354	160	GTGG	Non-U2/U12	64.3233	1	9	0	5	0	0	0	72.5	8	3	G	Unannotated
POMGNT1	chr1:46658266-46658574	chr1	-	46658266	46658574	308	CATC	Non-U2/U12	24.2082	28	6	0	0	57	6	thyroid,heart,breast,adrenal,kidney,liver	54.5455	0	7	T	Unannotated
PPA2	chr4:106394941-106395050	chr4	-	106394941	106395050	109	GTGG	U2_GTAG	75.4998	8	36	2	9	5	1	white_blood_cells	65.1376	1	2	G	Unannotated
PPAN	chr19:10221076+10221159	chr19	+	10221076	10221159	83	TGCA	Non-U2/U12	29.5707	0	3	0	4	0	0	0	71.0843	0	3	T	Unannotated
PPAN	chr19:10218785+10220648	chr19	+	10218785	10220648	1863	GTAA	Non-U2/U12	58.3489	0	11	0	4	0	0	0	54.7504	7	1	None	Unannotated
PPFIBP1	chr12:27817378+27820096	chr12	+	27817378	27820096	2718	GGCT	Non-U2/U12	56.8449	49	2	0	1	93	8	thyroid,heart,testes,colon,breast,ovary,adrenal,kidney	38.4842	0	7	A	Unannotated
PPHLN1	chr12:42781335+42787370	chr12	+	42781335	42787370	6035	AGTA	Non-U2/U12	36.3611	0	2	1	3	3	1	lung	40.8451	1	2	A	Unannotated
PPIA	chr7:44838876+44838991	chr7	+	44838876	44838991	115	GTGA	Non-U2/U12	50.253	11	0	0	16	10	2	lung,liver	25.2174	0	3	A	Unannotated
PPIB	chr15:64454351-64455049	chr15	-	64454351	64455049	698	TCGT	Non-U2/U12	35.5973	0	0	0	5	5	1	lung	51.2894	0	3	G	Unannotated
PPIB	chr15:64452396-64454240	chr15	-	64452396	64454240	1844	GGAG	Non-U2/U12	60.8674	0	0	0	4	6	1	lung	49.4577	0	4	A	Unannotated
PPOX	chr1:161137024+161137145	chr1	+	161137024	161137145	121	GTGG	U2_GTAG	75.4213	1	19	1	16	14	1	adrenal	51.2397	2	2	G	Unannotated
PPP1CB	chr2:28975041+29004669	chr2	+	28975041	29004669	29628	GGAG	Non-U2/U12	62.9549	5	38	1	17	6	1	colon	39.3142	2	1	None	Unannotated
PPP1CC	chr12:111160498-111162463	chr12	-	111160498	111162463	1965	TAGT	Non-U2/U12	24.5857	2	3	0	4	4	0	0	40.2545	1	2	G	Unannotated
PPP1R14A	chr19:38742987-38743533	chr19	-	38742987	38743533	546	GTGG	U2_GTAG	72.6176	11	0	0	0	25	4	prostate,colon,testes,kidney	52.5641	2	4	G	Unannotated
PPP1R14B	chr11:64012093-64012150	chr11	-	64012093	64012150	57	GGCC	Non-U2/U12	42.1044	20	0	0	3	0	0	0	77.193	2	2	C	Unannotated
PPP1R15B	chr1:204375443-204378620	chr1	-	204375443	204378620	3177	GGGT	Non-U2/U12	42.1917	12	0	0	0	82	9	thyroid,heart,testes,skeletal_muscle,brain,lung,breast,ovary,prostate	35.5681	0	7	A	Unannotated
PPP2R1A	chr19:52714542+52714572	chr19	+	52714542	52714572	30	GAAG	Non-U2/U12	63.126	8	117	1	2	0	0	0	63.3333	8	1	None	Unannotated
PPP2R2B	chr5:146017982-146030109	chr5	-	146017982	146030109	12127	GTTG	U12_GTAG	79.5215	6	0	0	0	16	2	brain,prostate	40.249	0	2	C	Unannotated
PPP2R5C	chr14:102229307+102252351	chr14	+	102229307	102252351	23044	GTGG	U2_GTAG	74.3355	6	0	0	0	10	2	heart,testes	48.1817	1	2	A	Unannotated
PPP2R5D	chr6:42974344+42974671	chr6	+	42974344	42974671	327	GAAG	Non-U2/U12	65.4964	3	280	3	31	1	0	0	58.4098	6	2	G	ENST00000394110.3
PPPDE2	chr22:41995589-41996177	chr22	-	41995589	41996177	588	GGAC	Non-U2/U12	48.0353	11	0	0	2	21	2	heart,skeletal_muscle	56.8027	6	1	None	Unannotated
PQBP1	chrX:48760070+48760203	chrX	+	48760070	48760203	133	CGCA	Non-U2/U12	22.4467	4	1	0	11	24	2	adrenal,kidney	59.3985	0	5	C	Unannotated
PRDM4	chr12:108138442-108140051	chr12	-	108138442	108140051	1609	GTTG	U2_GTAG	79.144	16	20	0	0	33	3	ovary,prostate,testes	38.0982	2	1	None	Unannotated
PRDX1	chr1:45980313-45980548	chr1	-	45980313	45980548	235	TCTC	Non-U2/U12	35.8521	0	0	0	7	12	1	kidney	45.1064	0	2	C	Unannotated
PRDX1	chr1:45981477-45984608	chr1	-	45981477	45984608	3131	TGGA	Non-U2/U12	30.6689	3	0	0	5	11	2	thyroid,prostate	46.0875	0	3	A	Unannotated
PRDX1	chr1:45981480-45984611	chr1	-	45981480	45984611	3131	AGCA	Non-U2/U12	41.7912	0	0	0	5	10	1	prostate	46.0875	1	2	A	Unannotated
PRDX1	chr1:45980307-45980542	chr1	-	45980307	45980542	235	ATGG	Non-U2/U12	49.6369	0	0	0	3	27	5	heart,ovary,lymph_node,adipose,kidney	45.9574	0	1	None	Unannotated
PRDX2	chr19:12907982-12910675	chr19	-	12907982	12910675	2693	AAAC	Non-U2/U12	46.9302	0	0	0	6	10	1	skeletal_muscle	50.0928	1	4	G	Unannotated
PRDX6	chr1:173455537+173456871	chr1	+	173455537	173456871	1334	AAAT	Non-U2/U12	43.689	3	0	0	5	1	0	0	38.9055	1	2	G	Unannotated
PRKAR1A	chr17:66524038+66525008	chr17	+	66524038	66525008	970	TATC	Non-U2/U12	23.7062	33	0	0	2	12	2	adrenal,ovary	35.9794	0	3	T	Unannotated
PRKD2	chr19:47201083-47204322	chr19	-	47201083	47204322	3239	GAAT	Non-U2/U12	52.009	0	10	1	3	2	0	0	53.4424	9	1	None	Unannotated
PRMT1	chr19:50183186+50183395	chr19	+	50183186	50183395	209	ATAA	U12_ATAC	85.877	4	264	2	17	98	9	thyroid,brain,lymph_node,colon,liver,adrenal,prostate,ovary,kidney	54.5455	2	6	C	Unannotated
PROSC	chr8:37630407+37632853	chr8	+	37630407	37632853	2446	GTTG	U2_GTAG	72.9705	23	30	0	2	77	7	thyroid,testes,breast,ovary,prostate,adrenal,kidney	42.2731	0	3	A	Unannotated
PRRC2B	chr9:134353336+134353854	chr9	+	134353336	134353854	518	GTTG	U2_GTAG	72.886	3	6	0	0	18	2	adrenal,lymph_node	55.4054	2	2	A	Unannotated
PRRG4	chr11:32875816+32878981	chr11	+	32875816	32878981	3165	TCAG	Non-U2/U12	56.1817	5	0	0	0	25	2	thyroid,kidney	37.1248	2	2	C	Unannotated
PRRG4	chr11:32875810+32878981	chr11	+	32875810	32878981	3171	CCAG	Non-U2/U12	48.0492	8	0	0	1	70	6	skeletal_muscle,adipose,lung,liver,kidney,white_blood_cells	37.1492	3	2	C	Unannotated
PRRT2	chr16:29825786+29827156	chr16	+	29825786	29827156	1370	GTCG	U2_GTAG	78.264	2	0	1	2	8	1	testes	56.8613	3	2	G	Unannotated
PSD3	chr8:18623049-18656802	chr8	-	18623049	18656802	33753	AACA	Non-U2/U12	34.0316	5	0	3	0	4	1	heart	38.2544	0	1	None	Unannotated
PSENEN	chr19:36237664+36237821	chr19	+	36237664	36237821	157	ATGG	Non-U2/U12	54.065	10	27	0	1	0	0	0	59.8726	6	3	G	Unannotated
PSENEN	chr19:36237769+36237815	chr19	+	36237769	36237815	46	CCTG	Non-U2/U12	50.5914	5	1	0	0	13	2	prostate,liver	56.5217	1	4	G	Unannotated
PSENEN	chr19:36237774+36237815	chr19	+	36237774	36237815	41	CTTG	Non-U2/U12	48.0833	5	21	0	4	321	15	thyroid,heart,testes,skeletal_muscle,adipose,brain,lymph_node,colon,liver,lung,adrenal,prostate,ovary,kidney,white_blood_cells	53.6585	4	1	None	Unannotated
PSIP1	chr9:15468840-15468954	chr9	-	15468840	15468954	114	GTGA	Non-U2/U12	63.2733	14	0	0	1	37	4	prostate,ovary,colon,testes	23.6842	1	6	A	Unannotated
PSIP1	chr9:15471238-15472629	chr9	-	15471238	15472629	1391	GTTG	U2_GTAG	66.9848	7	0	0	0	20	2	thyroid,testes	31.56	0	1	None	Unannotated
PSIP1	chr9:15471183-15472629	chr9	-	15471183	15472629	1446	GTTG	U2_GTAG	70.0219	27	0	0	0	37	4	brain,adrenal,ovary,testes	31.397	1	2	G	Unannotated
PSIP1	chr9:15471182-15472629	chr9	-	15471182	15472629	1447	GTGG	U2_GTAG	71.8872	18	0	0	0	11	2	brain,adipose	31.4444	1	1	None	Unannotated
PSMA2	chr7:42957291-42957379	chr7	-	42957291	42957379	88	AAAT	Non-U2/U12	34.4754	5	0	0	4	15	1	white_blood_cells	32.9545	1	2	A	Unannotated
PSMA3	chr14:58724716+58727677	chr14	+	58724716	58727677	2961	GTGG	U2_GTAG	80.6005	3	18	0	2	46	6	skeletal_muscle,lymph_node,liver,adrenal,prostate,white_blood_cells	38.3654	3	2	G	Unannotated
PSMA4	chr15:78837300+78837977	chr15	+	78837300	78837977	677	TAGA	Non-U2/U12	23.7753	1	6	0	3	5	1	thyroid	31.1669	0	3	A	Unannotated
PSMA6	chr14:35780100+35782086	chr14	+	35780100	35782086	1986	TGAG	Non-U2/U12	53.2832	4	0	0	17	0	0	0	36.3041	0	1	None	Unannotated
PSMA7	chr20:60712479-60713224	chr20	-	60712479	60713224	745	AATG	Non-U2/U12	28.0427	4	5	0	1	6	1	lung	51.9463	0	1	None	Unannotated
PSMB1	chr6:170852819-170855192	chr6	-	170852819	170855192	2373	AGCA	Non-U2/U12	31.4027	9	3	0	3	3	0	0	39.7387	1	2	A	Unannotated
PSMB4	chr1:151373322+151373715	chr1	+	151373322	151373715	393	TAGC	Non-U2/U12	36.8157	0	0	0	4	13	1	prostate	44.2748	0	2	G	Unannotated
PSMB4	chr1:151373832+151374018	chr1	+	151373832	151374018	186	TGGT	Non-U2/U12	39.492	0	0	0	4	12	2	heart,white_blood_cells	47.3118	1	3	G	Unannotated
PSMC4	chr19:40486361+40486569	chr19	+	40486361	40486569	208	GTGA	U12_GTAG	66.5923	0	0	0	3	6	1	testes	56.25	0	2	T	Unannotated
PSMC6	chr14:53176400+53177818	chr14	+	53176400	53177818	1418	TTAG	U2_GTAG	69.6036	8	0	0	1	12	2	heart,adrenal	37.4471	2	1	None	Unannotated
PSMC6	chr14:53184857+53184943	chr14	+	53184857	53184943	86	AAAT	Non-U2/U12	35.0101	3	0	0	3	0	0	0	20.9302	0	1	None	Unannotated
PSMD12	chr17:65334724-65335508	chr17	-	65334724	65335508	784	GTAA	Non-U2/U12	57.3026	10	0	0	0	51	6	heart,skeletal_muscle,lymph_node,colon,lung,ovary	45.4082	4	3	G	Unannotated
PSMD8	chr19:38871641+38872758	chr19	+	38871641	38872758	1117	GCGG	Non-U2/U12	40.3178	0	0	0	4	9	1	heart	53.9839	0	1	None	Unannotated
PSME1	chr14:24606772+24606907	chr14	+	24606772	24606907	135	AGTA	Non-U2/U12	52.8086	19	2	0	1	14	3	thyroid,adrenal,white_blood_cells	51.1111	1	2	A	Unannotated
PSME2	chr14:24612879-24613183	chr14	-	24612879	24613183	304	GTGA	Non-U2/U12	53.0656	1	0	0	4	12	1	kidney	46.3816	1	1	None	Unannotated
PSME2	chr14:24614672-24614918	chr14	-	24614672	24614918	246	GTGA	Non-U2/U12	58.5833	0	0	0	3	6	1	lymph_node	52.8455	2	2	A	Unannotated
PSME3	chr17:40993951+40994193	chr17	+	40993951	40994193	242	TTAG	Non-U2/U12	69.4503	0	3	0	3	0	0	0	48.7603	5	2	T	Unannotated
PTGDS	chr9:139873585+139873676	chr9	+	139873585	139873676	91	TGGA	Non-U2/U12	27.0046	8	0	0	1	74	5	brain,adrenal,lymph_node,testes,heart	65.9341	0	4	A	Unannotated
PTK2	chr8:141900868-141935763	chr8	-	141900868	141935763	34895	GGAG	U2_GTAG	77.8769	17	7	0	3	69	4	lung,ovary,lymph_node,colon	37.9424	2	2	A	Unannotated
PTK2B	chr8:27287641+27287899	chr8	+	27287641	27287899	258	TTAC	Non-U2/U12	48.5586	0	64	0	0	17	3	brain,adrenal,lung	56.5891	5	2	T	Unannotated
PTP4A2	chr1:32374560-32375638	chr1	-	32374560	32375638	1078	GTGA	Non-U2/U12	58.7502	25	0	0	3	24	3	prostate,white_blood_cells,kidney	39.5176	1	5	A	Unannotated
PTPN11	chr12:112920009+112924266	chr12	+	112920009	112924266	4257	GTTG	U2_GTAG	80.1751	306	43	0	2	237	14	thyroid,heart,testes,skeletal_muscle,adipose,brain,colon,breast,lung,adrenal,prostate,ovary,kidney,liver	47.9211	1	2	A	Unannotated
PTRF	chr17:40556390-40556552	chr17	-	40556390	40556552	162	TTTG	Non-U2/U12	54.1961	19	0	2	4	68	5	ovary,adrenal,adipose,breast,testes	61.1111	4	2	C	Unannotated
QARS	chr3:49136125-49136312	chr3	-	49136125	49136312	187	TTAG	U2_GTAG	70.6337	5	2	0	0	11	2	lymph_node,prostate	52.9412	0	3	A	Unannotated
QKI	chr6:163836092+163836104	chr6	+	163836092	163836104	12	CCAG	Non-U2/U12	48.8199	0	1	0	6	8	1	prostate	75	9	2	C	Unannotated
QKI	chr6:163899927+163956011	chr6	+	163899927	163956011	56084	GGTT	Non-U2/U12	43.4985	8	0	0	1	17	3	brain,lung,heart	36.1654	0	9	A	Unannotated
QKI	chr6:163899926+163956012	chr6	+	163899926	163956012	56086	AGTA	Non-U2/U12	36.8925	57	0	0	0	70	6	heart,adipose,brain,lung,breast,adrenal	36.1641	1	7	A	Unannotated
QPRT	chr16:29708612+29708670	chr16	+	29708612	29708670	58	TTAG	Non-U2/U12	68.5518	2	98	0	0	14	3	ovary,testes,kidney	65.5172	6	3	C	Unannotated
QTRTD1	chr3:113801640+113804519	chr3	+	113801640	113804519	2879	AGAG	Non-U2/U12	56.1953	3	2	0	3	3	0	0	40.5349	0	6	A	Unannotated
R3HDM4	chr19:897553-899439	chr19	-	897553	899439	1886	GTTG	U2_GTAG	72.7924	5	0	0	0	37	7	thyroid,heart,white_blood_cells,breast,adrenal,kidney,liver	60.5514	2	1	None	Unannotated
RAB1A	chr2:65318227-65325104	chr2	-	65318227	65325104	6877	GTTG	U2_GTAG	73.2139	14	0	0	0	14	2	adipose,testes	42.2132	0	2	A	Unannotated
RAB1A	chr2:65315268-65315274	chr2	-	65315268	65315274	6	ATAG	Non-U2/U12	63.9949	117	0	0	0	330	2	brain,breast	33.3333	5	2	T	Unannotated
RAB21	chr12:72164482+72167740	chr12	+	72164482	72167740	3258	TTGT	Non-U2/U12	33.445	23	0	0	1	469	15	thyroid,heart,testes,skeletal_muscle,adipose,white_blood_cells,brain,lymph_node,colon,breast,lung,adrenal,prostate,ovary,liver	35.8502	0	7	A	Unannotated
RAB2A	chr8:61497370+61504414	chr8	+	61497370	61504414	7044	AATT	Non-U2/U12	33.1288	3	1	0	3	4	1	breast	34.7104	1	2	A	Unannotated
RAB6B	chr3:133546189-133546271	chr3	-	133546189	133546271	82	TGAG	Non-U2/U12	55.4364	6	0	1	0	26	2	brain,heart	52.439	5	1	None	ENST00000543906.1
RAB7A	chr3:128514262+128516785	chr3	+	128514262	128516785	2523	GGAG	U2_GTAG	68.0698	0	0	0	3	9	1	white_blood_cells	47.2453	1	1	None	Unannotated
RAB7A	chr3:128445202+128514203	chr3	+	128445202	128514203	69001	GTGT	U2_GTAG	65.4133	5	0	0	4	0	0	0	44.0095	0	2	T	Unannotated
RABEP1	chr17:5266315+5268419	chr17	+	5266315	5268419	2104	GTTG	Non-U2/U12	57.325	22	70	0	3	146	11	thyroid,skeletal_muscle,adipose,lymph_node,colon,liver,lung,adrenal,prostate,ovary,white_blood_cells	40.3992	0	7	A	Unannotated
RAC1	chr7:6426913+6431553	chr7	+	6426913	6431553	4640	TGCA	Non-U2/U12	36.8515	3	0	0	5	0	0	0	44.4181	0	2	G	Unannotated
RAF1	chr3:12627300-12629089	chr3	-	12627300	12629089	1789	GTTG	U12_GTAG	80.8752	26	19	1	0	59	6	thyroid,skeletal_muscle,testes,lung,ovary,prostate	42.929	0	2	A	Unannotated
RAN	chr12:131357669+131359087	chr12	+	131357669	131359087	1418	CATT	Non-U2/U12	37.1548	3	0	0	4	0	0	0	38.4344	2	2	C	Unannotated
RAN	chr12:131356667+131357128	chr12	+	131356667	131357128	461	GAAG	U2_GTAG	75.4738	1	145	0	0	3	1	colon	80.6941	4	2	G	Unannotated
RAPGEFL1	chr17:38337946+38340465	chr17	+	38337946	38340465	2519	ATAG	U12_ATAC	89.863	51	4	5	20	61	6	heart,brain,lung,breast,ovary,prostate	49.5038	0	1	None	ENST00000541245.1,ENST00000538981.1,ENST00000436615.3,ENST00000538884.1,ENST00000264644.6,ENST00000543876.1,ENST00000540388.1,ENST00000456989.2,ENST00000544503.1
RARS2	chr6:88273950-88279233	chr6	-	88273950	88279233	5283	TTAG	U2_GTAG	83.2584	1	3	0	5	4	0	0	39.1444	2	1	None	Unannotated
RASA4B	chr7:102153088-102153113	chr7	-	102153088	102153113	25	CTTA	Non-U2/U12	57.5819	9	0	0	5	0	0	0	64	50	1	None	Unannotated
RASGRP4	chr19:38911610-38911734	chr19	-	38911610	38911734	124	ATAA	U12_ATAC	84.4992	15	0	15	6	50	1	white_blood_cells	55.6452	3	1	None	ENST00000293062.9,ENST00000426920.2,ENST00000589474.1,ENST00000588404.1,ENST00000589100.1,ENST00000587738.1,ENST00000454404.2,ENST00000433821.2,ENST00000587753.1,ENST00000589358.1,ENST00000592322.1,ENST00000586305.1
RASSF1	chr3:50367941-50368045	chr3	-	50367941	50368045	104	CCGG	Non-U2/U12	44.5008	0	118	0	2	6	1	heart	66.3462	3	2	C	Unannotated
RASSF5	chr1:206760193+206760323	chr1	+	206760193	206760323	130	CTTC	Non-U2/U12	54.777	0	31	4	0	0	0	0	46.9231	6	2	C	Unannotated
RBFOX2	chr22:36156079-36157248	chr22	-	36156079	36157248	1169	GTGG	U2_GTAG	71.8872	53	10	11	22	1357	15	thyroid,heart,testes,skeletal_muscle,adipose,brain,lymph_node,colon,breast,lung,adrenal,prostate,ovary,kidney,liver	37.7246	2	1	None	ENST00000449924.2,ENST00000438146.2,ENST00000414461.2
RBM17	chr10:6147060+6148104	chr10	+	6147060	6148104	1044	GTGA	Non-U2/U12	60.2695	42	0	0	1	23	4	thyroid,brain,breast,testes	33.6207	1	5	A	Unannotated
RBM19	chr12:114365043-114374811	chr12	-	114365043	114374811	9768	GTTG	U2_GTAG	84.08	8	3	0	0	4	1	liver	49.3755	2	5	G	Unannotated
RBM3	chrX:48432961+48433556	chrX	+	48432961	48433556	595	GTGG	U2_GTAG	75.4393	4	0	0	4	0	0	0	56.6387	1	1	None	Unannotated
RBM44	chr2:238728979+238729713	chr2	+	238728979	238729713	734	GGAG	U2_GTAG	81.4377	26	4	0	1	69	1	testes	37.3297	3	2	G	Unannotated
RBM45	chr2:178985136+178985900	chr2	+	178985136	178985900	764	GTTG	U2_GTAG	74.2707	33	9	1	0	53	5	thyroid,brain,ovary,lung,white_blood_cells	31.9372	3	1	None	Unannotated
RBP4	chr10:95360802-95360927	chr10	-	95360802	95360927	125	GTGG	U2_GTAG	70.2824	0	0	0	3	3	1	liver	80.8	2	2	G	Unannotated
RBPJ	chr4:26407891+26417094	chr4	+	26407891	26417094	9203	GGTC	Non-U2/U12	43.4225	1	0	0	3	91	8	thyroid,testes,adipose,brain,lymph_node,colon,adrenal,ovary	38.5961	0	7	A	Unannotated
RBPJ	chr4:26407893+26417098	chr4	+	26407893	26417098	9205	TAGT	Non-U2/U12	31.9924	1	0	0	7	6	1	adipose	38.5877	1	6	T	Unannotated
RCN1	chr11:32120072+32122092	chr11	+	32120072	32122092	2020	TGTA	Non-U2/U12	34.0265	4	0	0	3	9	1	ovary	46.2871	0	3	T	Unannotated
RHEB	chr7:151167739-151168481	chr7	-	151167739	151168481	742	AGTA	Non-U2/U12	35.1426	2	0	0	3	19	2	prostate,skeletal_muscle	38.4097	1	3	G	Unannotated
RHEB	chr7:151168690-151174418	chr7	-	151168690	151174418	5728	GTGT	U2_GTAG	67.2651	1	0	0	10	13	1	lymph_node	40.0838	0	3	T	Unannotated
RHOA	chr3:49400061-49405863	chr3	-	49400061	49405863	5802	TATC	Non-U2/U12	27.2043	3	0	0	5	19	3	testes,kidney,white_blood_cells	47.8628	0	2	T	Unannotated
RNF10	chr12:121001426+121001615	chr12	+	121001426	121001615	189	GTGG	U2_GTAG	79.2023	4	2	0	0	29	4	heart,prostate,adipose,breast	64.0212	1	2	A	Unannotated
RNF175	chr4:154631641-154633626	chr4	-	154631641	154633626	1985	ATAG	U12_ATAC	87.9438	35	0	3	5	57	4	brain,lymph_node,colon,lung	36.8766	0	3	C	ENST00000347063.4
RNPC3	chr1:104076478+104077393	chr1	+	104076478	104077393	915	GGCC	Non-U2/U12	42.1597	17	0	0	4	1	0	0	32.459	0	13	A	Unannotated
RP11-152O14.2.1	chr16:52118478-52118981	chr16	-	52118478	52118981	503	GGAG	U2_GTAG	82.4147	1	0	2	32	58	1	testes	38.171	6	3	G	Unannotated
RP11-161H23.5.1	chr12:49663470-49663610	chr12	-	49663470	49663610	140	CTAC	Non-U2/U12	46.2805	0	19	0	0	52	8	testes,adipose,brain,lymph_node,lung,ovary,prostate,kidney	62.8571	1	1	None	Unannotated
RP11-296E7.1.1	chr6:80775726-80775832	chr6	-	80775726	80775832	106	ACAG	Non-U2/U12	60.4141	3	3	0	0	0	0	0	49.0566	1	2	T	Unannotated
RP11-321N4.3.1	chr6:86270491-86270791	chr6	-	86270491	86270791	300	ATAG	U2_GTAG	78.7299	0	10	0	3	0	0	0	50.6667	14	2	G	ENST00000429706.1
RP11-341A22.2.1	chr9:105967132-105967231	chr9	-	105967132	105967231	99	ATAA	Non-U2/U12	59.0748	0	14	0	0	108	9	thyroid,heart,skeletal_muscle,lymph_node,lung,white_blood_cells,ovary,prostate,kidney	36.3636	3	1	None	Unannotated
RP11-349A22.5.1	chr14:58740728-58740814	chr14	-	58740728	58740814	86	ATAG	U2_GTAG	87.0079	1	25	0	0	102	10	thyroid,testes,adipose,white_blood_cells,colon,breast,ovary,prostate,adrenal,liver	17.4419	2	2	G	Unannotated
RP11-386G11.10.1	chr12:49522721+49523024	chr12	+	49522721	49523024	303	CTAC	Non-U2/U12	44.2955	0	17	0	0	602	16	thyroid,heart,testes,skeletal_muscle,adipose,white_blood_cells,brain,lymph_node,colon,breast,lung,adrenal,prostate,ovary,kidney,liver	35.9736	2	2	C	Unannotated
RP11-407N17.3.1	chr14:39735997+39746137	chr14	+	39735997	39746137	10140	GAAG	U2_GTAG	82.9194	1	0	0	4	7	1	liver	42.3077	5	2	G	Unannotated
RP11-475C16.1.1	chr6:153603620-153603725	chr6	-	153603620	153603725	105	CCAG	Non-U2/U12	54.0623	38	63	0	0	0	0	0	46.6667	0	1	None	Unannotated
RP11-521B24.5.1	chr14:105936327-105936399	chr14	-	105936327	105936399	72	GTCT	Non-U2/U12	55.3217	0	0	0	3	29	4	heart,lymph_node,colon,kidney	75	4	2	G	Unannotated
RP11-58B17.1.1	chr3:9432181-9433392	chr3	-	9432181	9433392	1211	GAAG	U2_GTAG	75.4193	27	72	0	5	69	7	thyroid,testes,lymph_node,breast,prostate,kidney,white_blood_cells	41.123	1	3	A	Unannotated
RP1-164F3.9.1	chrX:100646808+100650321	chrX	+	100646808	100650321	3513	AGCA	Non-U2/U12	43.5282	38	0	0	3	203	14	thyroid,heart,testes,skeletal_muscle,adipose,lymph_node,colon,liver,lung,adrenal,prostate,ovary,kidney,white_blood_cells	40.1082	1	4	A	Unannotated
RP1-164F3.9.1	chrX:100646553+100646744	chrX	+	100646553	100646744	191	TAGA	Non-U2/U12	30.6689	18	0	0	3	25	4	ovary,breast,skeletal_muscle,white_blood_cells	38.7435	0	3	G	Unannotated
RP11-685I11.1.1	chr17:73975592+73982268	chr17	+	73975592	73982268	6676	GTGG	U2_GTAG	67.1157	18	10	0	1	24	4	heart,adrenal,prostate,liver	47.4086	1	1	None	Unannotated
RP11-744D14.1.1	chr16:64294924-64295045	chr16	-	64294924	64295045	121	GAAA	Non-U2/U12	60.038	3	45	0	0	0	0	0	40.4959	2	2	G	Unannotated
RP11-884K10.5.1	chr3:53919937-53920876	chr3	-	53919937	53920876	939	TAGC	Non-U2/U12	38.2427	0	0	0	3	5	1	kidney	38.7646	0	3	G	Unannotated
RPAP3	chr12:48082980-48084301	chr12	-	48082980	48084301	1321	GGTT	Non-U2/U12	49.6777	28	9	0	0	58	4	brain,testes,skeletal_muscle,white_blood_cells	41.0295	0	7	A	Unannotated
RPL10	chrX:153626881+153627677	chrX	+	153626881	153627677	796	TGCA	Non-U2/U12	30.4185	1	0	0	29	11	2	adrenal,prostate	52.2613	0	1	None	Unannotated
RPL10	chrX:153627935+153628144	chrX	+	153627935	153628144	209	GTGC	U2_GTAG	64.7307	7	0	0	23	17	2	lymph_node,colon	49.2823	0	2	C	Unannotated
RPL10	chrX:153628284+153628806	chrX	+	153628284	153628806	522	GAGC	Non-U2/U12	29.7338	5	12	0	5	5	0	0	51.341	0	2	T	Unannotated
RPL10	chrX:153627932+153628141	chrX	+	153627932	153628141	209	AACT	Non-U2/U12	36.9523	1	0	0	9	6	1	adrenal	48.8038	1	1	None	Unannotated
RPL10	chrX:153628282+153628805	chrX	+	153628282	153628805	523	GTGG	U2_GTAG	71.227	0	4	0	3	0	0	0	51.2428	1	1	None	Unannotated
RPL10	chrX:153626882+153627678	chrX	+	153626882	153627678	796	GGAG	Non-U2/U12	53.9493	0	0	0	3	6	1	testes	52.3869	0	4	T	Unannotated
RPL10	chrX:153627736+153627827	chrX	+	153627736	153627827	91	GGAG	Non-U2/U12	59.4094	0	0	0	8	12	1	white_blood_cells	58.2418	0	1	None	Unannotated
RPL10	chrX:153627739+153627829	chrX	+	153627739	153627829	90	AAAT	Non-U2/U12	38.9809	8	0	0	3	4	0	0	56.6667	1	1	None	Unannotated
RPL10	chrX:153626883+153627675	chrX	+	153626883	153627675	792	GTTG	U2_GTAG	76.0217	2	0	0	3	117	11	thyroid,skeletal_muscle,white_blood_cells,lung,breast,colon,adrenal,prostate,ovary,kidney,liver	52.2727	2	1	None	Unannotated
RPL10	chrX:153628964+153629040	chrX	+	153628964	153629040	76	AATT	Non-U2/U12	39.6925	0	1	0	3	5	1	lung	55.2632	1	1	None	Unannotated
RPL10	chrX:153628964+153629042	chrX	+	153628964	153629042	78	AAAG	Non-U2/U12	56.6166	0	0	0	6	10	1	kidney	55.1282	3	1	None	Unannotated
RPL10A	chr6:35438124+35438354	chr6	+	35438124	35438354	230	GACC	Non-U2/U12	52.8371	5	0	0	23	7	1	kidney	54.3478	0	3	A	Unannotated
RPL10A	chr6:35438125+35438354	chr6	+	35438125	35438354	229	AACC	Non-U2/U12	40.8876	8	0	0	4	8	2	thyroid,lung	54.1485	1	1	None	Unannotated
RPL10A	chr6:35438125+35438356	chr6	+	35438125	35438356	231	AAAG	Non-U2/U12	62.5478	9	0	0	5	6	1	prostate	54.1126	2	2	G	Unannotated
RPL10A	chr6:35436652+35436726	chr6	+	35436652	35436726	74	GATT	Non-U2/U12	33.1673	1	0	0	3	4	1	adrenal	72.973	1	2	C	Unannotated
RPL10A	chr6:35438128+35438357	chr6	+	35438128	35438357	229	GTGG	U2_GTAG	74.8569	7	0	0	35	0	0	0	54.5852	1	1	None	Unannotated
RPL10A	chr6:35438129+35438358	chr6	+	35438129	35438358	229	TGGT	Non-U2/U12	32.7498	8	0	0	3	0	0	0	54.1485	0	3	G	Unannotated
RPL10A	chr6:35436649+35436723	chr6	+	35436649	35436723	74	AGAG	Non-U2/U12	41.4786	4	0	0	5	11	1	lung	72.973	0	1	None	Unannotated
RPL10A	chr6:35438131+35438360	chr6	+	35438131	35438360	229	AGGT	Non-U2/U12	28.4132	9	0	0	13	3	0	0	54.1485	0	1	None	Unannotated
RPL11	chr1:24020404+24021151	chr1	+	24020404	24021151	747	TGGT	Non-U2/U12	39.719	0	0	0	4	3	1	adrenal	45.5154	0	3	G	Unannotated
RPL11	chr1:24022394+24022831	chr1	+	24022394	24022831	437	GATC	Non-U2/U12	44.7259	3	0	0	24	4	1	ovary	42.1053	0	2	A	Unannotated
RPL11	chr1:24020400+24021147	chr1	+	24020400	24021147	747	AAAC	Non-U2/U12	41.2563	12	0	0	3	8	1	white_blood_cells	45.5154	1	2	A	Unannotated
RPL12	chr9:130210269-130210618	chr9	-	130210269	130210618	349	CTAA	Non-U2/U12	43.5867	3	0	0	5	3	0	0	44.9857	0	2	G	Unannotated
RPL12	chr9:130210705-130211559	chr9	-	130210705	130211559	854	GTTG	U2_GTAG	73.7675	8	0	0	0	12	3	adrenal,adipose,ovary	48.829	0	1	None	Unannotated
RPL12	chr9:130211644-130211892	chr9	-	130211644	130211892	248	CCTG	Non-U2/U12	48.4437	10	0	0	3	10	1	testes	52.4194	1	2	C	Unannotated
RPL13	chr16:89628157+89628742	chr16	+	89628157	89628742	585	CTAG	Non-U2/U12	63.1367	3	0	0	102	0	0	0	49.7436	0	2	T	Unannotated
RPL13A	chr19:49993179+49993489	chr19	+	49993179	49993489	310	GTGG	U2_GTAG	72.9809	3	0	0	18	3	0	0	55.8065	2	2	G	Unannotated
RPL13A	chr19:49994356+49994683	chr19	+	49994356	49994683	327	GTTT	Non-U2/U12	60.5927	0	0	0	5	4	1	adipose	56.5749	0	1	None	Unannotated
RPL13A	chr19:49993555+49993732	chr19	+	49993555	49993732	177	TAGT	Non-U2/U12	33.9331	6	0	0	3	48	4	prostate,lymph_node,lung,white_blood_cells	58.1921	0	2	G	Unannotated
RPL13A	chr19:49994804+49994981	chr19	+	49994804	49994981	177	GTTG	U2_GTAG	76.5205	54	0	0	0	47	3	lymph_node,lung,kidney	59.887	3	2	G	Unannotated
RPL13A	chr19:49994356+49994682	chr19	+	49994356	49994682	326	GTGT	Non-U2/U12	61.8733	30	0	0	103	128	9	testes,skeletal_muscle,adipose,lymph_node,colon,breast,lung,adrenal,prostate	56.7485	0	2	T	Unannotated
RPL13A	chr19:49993835+49994038	chr19	+	49993835	49994038	203	GATA	Non-U2/U12	24.5323	0	0	0	4	4	1	skeletal_muscle	60.5911	0	2	T	Unannotated
RPL13A	chr19:49994805+49994986	chr19	+	49994805	49994986	181	TGGA	Non-U2/U12	36.624	17	0	0	6	6	0	0	59.6685	0	4	G	Unannotated
RPL14	chr3:40499482+40500133	chr3	+	40499482	40500133	651	GTGG	U2_GTAG	74.1415	6	0	0	8	21	2	breast,skeletal_muscle	37.4808	3	2	G	Unannotated
RPL14	chr3:40500227+40502898	chr3	+	40500227	40502898	2671	GTGT	U2_GTAG	65.889	0	0	0	8	10	1	lymph_node	44.3654	1	2	G	Unannotated
RPL15P3	chr6:12514534+12514603	chr6	+	12514534	12514603	69	GTTG	Non-U2/U12	52.6011	0	4	0	0	6	2	thyroid,ovary	57.971	5	1	None	Unannotated
RPL17	chr18:47017954-47018131	chr18	-	47017954	47018131	177	GGAG	U2_GTAG	77.5958	7	62	0	0	332	13	thyroid,heart,testes,adipose,brain,colon,breast,lung,adrenal,prostate,ovary,kidney,white_blood_cells	40.113	3	2	G	Unannotated
RPL17	chr18:47014938-47015731	chr18	-	47014938	47015731	793	AACC	Non-U2/U12	37.9735	32	0	0	9	48	7	testes,lymph_node,lung,breast,colon,adrenal,kidney	42.2446	1	4	A	Unannotated
RPL17	chr18:47017296-47017773	chr18	-	47017296	47017773	477	TAGA	Non-U2/U12	26.8263	4	0	0	3	0	0	0	33.7526	0	2	G	Unannotated
RPL17	chr18:47014938-47015732	chr18	-	47014938	47015732	794	AACC	Non-U2/U12	47.106	24	0	0	4	19	2	colon,testes	42.1914	1	3	A	Unannotated
RPL17	chr18:47014938-47015729	chr18	-	47014938	47015729	791	GGCC	Non-U2/U12	50.1331	12	0	0	5	94	9	thyroid,heart,testes,adipose,breast,ovary,adrenal,kidney,white_blood_cells	42.3515	0	6	A	Unannotated
RPL17	chr18:47015921-47016825	chr18	-	47015921	47016825	904	AGCA	Non-U2/U12	37.357	2	0	0	8	17	3	adrenal,lung,testes	37.0575	1	3	G	Unannotated
RPL19	chr17:37359362+37360330	chr17	+	37359362	37360330	968	GTGG	U2_GTAG	68.3013	10	0	0	4	9	1	lung	49.4835	0	2	T	Unannotated
RPL19	chr17:37358695+37359245	chr17	+	37358695	37359245	550	AGAA	Non-U2/U12	33.8139	3	0	0	4	11	2	prostate,kidney	41.4545	1	1	None	Unannotated
RPL21	chr13:27829490+27830320	chr13	+	27829490	27830320	830	AGAG	Non-U2/U12	52.9599	5	0	0	5	3	0	0	41.4458	0	3	G	Unannotated
RPL21	chr13:27828418+27829379	chr13	+	27828418	27829379	961	GTGG	U2_GTAG	69.7929	1	0	0	4	29	4	thyroid,lung,white_blood_cells,kidney	40.999	2	2	G	Unannotated
RPL22	chr1:6253114-6257712	chr1	-	6253114	6257712	4598	TGAG	Non-U2/U12	55.003	40	0	0	5	5	1	breast	46.6507	0	3	T	Unannotated
RPL22	chr1:6253113-6257711	chr1	-	6253113	6257711	4598	GTGG	U2_GTAG	65.1744	4	0	0	7	1	0	0	46.6725	0	4	T	Unannotated
RPL23	chr17:37009357-37009950	chr17	-	37009357	37009950	593	GTGG	U2_GTAG	73.0714	0	0	0	4	5	1	heart	52.1079	1	1	None	Unannotated
RPL24	chr3:101400059-101401273	chr3	-	101400059	101401273	1214	GGAG	U2_GTAG	71.164	3	0	0	11	0	0	0	44.4811	1	2	A	Unannotated
RPL24	chr3:101401335-101401614	chr3	-	101401335	101401614	279	GTGG	U2_GTAG	75.2813	13	0	0	3	11	1	liver	34.0502	2	2	G	Unannotated
RPL26	chr17:8281010-8283114	chr17	-	8281010	8283114	2104	GGAG	U2_GTAG	75.9365	6	0	0	3	1	0	0	42.4905	1	2	A	Unannotated
RPL27A	chr11:8705628+8706265	chr11	+	8705628	8706265	637	GTGC	Non-U2/U12	56.5149	0	0	0	3	17	2	heart,testes	42.7002	0	1	None	Unannotated
RPL29	chr3:52029121-52029440	chr3	-	52029121	52029440	319	GTGC	Non-U2/U12	52.7368	0	0	0	5	13	1	prostate	45.4545	0	2	C	Unannotated
RPL3	chr22:39712848-39713467	chr22	-	39712848	39713467	619	TGGA	Non-U2/U12	30.7704	5	0	0	14	5	0	0	56.5428	0	1	None	Unannotated
RPL3	chr22:39709317-39709641	chr22	-	39709317	39709641	324	AAAT	Non-U2/U12	31.7728	8	0	0	5	4	1	prostate	57.0988	1	1	None	Unannotated
RPL3	chr22:39711562-39712713	chr22	-	39711562	39712713	1151	CACT	Non-U2/U12	29.9019	1	0	0	30	8	1	adipose	51.5204	0	2	C	Unannotated
RPL30	chr8:99057315-99057574	chr8	-	99057315	99057574	259	GTGA	Non-U2/U12	60.9548	24	1	0	29	39	6	testes,adipose,lymph_node,colon,adrenal,ovary	58.6873	0	4	A	Unannotated
RPL30	chr8:99057315-99057573	chr8	-	99057315	99057573	258	TGGA	Non-U2/U12	31.9309	4	0	0	3	49	10	thyroid,testes,skeletal_muscle,brain,lymph_node,breast,ovary,prostate,adrenal,white_blood_cells	58.5271	0	4	A	Unannotated
RPL30	chr8:99057316-99057577	chr8	-	99057316	99057577	261	ACAG	Non-U2/U12	59.8092	8	0	0	3	0	0	0	59.0038	3	5	A	Unannotated
RPL30	chr8:99053585-99053946	chr8	-	99053585	99053946	361	TTTC	Non-U2/U12	46.4606	4	0	0	9	2	0	0	50.9695	0	18	A	Unannotated
RPL31	chr2:101622535+101622813	chr2	+	101622535	101622813	278	AAAT	Non-U2/U12	50.8402	10	0	0	6	17	2	adrenal,colon	35.9712	1	1	None	Unannotated
RPL31	chr2:101622531+101622811	chr2	+	101622531	101622811	280	AAAG	Non-U2/U12	56.846	15	0	0	3	93	10	heart,testes,lymph_node,lung,breast,colon,adrenal,prostate,kidney,white_blood_cells	36.0714	1	3	A	Unannotated
RPL31	chr2:101620746+101622422	chr2	+	101620746	101622422	1676	TGGA	Non-U2/U12	26.9217	10	0	0	8	17	3	lung,colon,breast	48.389	0	2	G	Unannotated
RPL32	chr3:12881031-12881643	chr3	-	12881031	12881643	612	AATC	Non-U2/U12	36.7173	4	0	0	4	9	2	adrenal,lung	47.0588	1	2	T	Unannotated
RPL32	chr3:12877721-12880847	chr3	-	12877721	12880847	3126	GTGA	Non-U2/U12	57.8169	10	0	0	9	61	7	skeletal_muscle,lymph_node,lung,liver,adrenal,prostate,kidney	44.5937	1	2	A	Unannotated
RPL34	chr4:109543776+109546285	chr4	+	109543776	109546285	2509	AAGA	Non-U2/U12	23.2044	9	0	0	10	6	0	0	40.7732	0	2	T	Unannotated
RPL36	chr19:5690338+5690509	chr19	+	5690338	5690509	171	GTTG	U2_GTAG	80.2364	15	0	0	0	11	2	thyroid,skeletal_muscle	67.8363	1	1	None	Unannotated
RPL38	chr17:72199881+72200054	chr17	+	72199881	72200054	173	AAGC	Non-U2/U12	38.292	10	0	0	11	32	4	thyroid,prostate,lymph_node,lung	64.7399	1	2	A	Unannotated
RPL4	chr15:66794251-66794951	chr15	-	66794251	66794951	700	AGTA	Non-U2/U12	36.0374	3	0	0	5	9	2	prostate,adipose	30.7143	1	2	A	Unannotated
RPL4	chr15:66791988-66792393	chr15	-	66791988	66792393	405	GTCA	Non-U2/U12	54.9961	0	0	0	3	9	2	lymph_node,testes	48.1481	0	1	None	Unannotated
RPL4	chr15:66793441-66793711	chr15	-	66793441	66793711	270	TAGA	Non-U2/U12	29.0899	4	0	0	39	13	1	lung	33.7037	0	2	G	Unannotated
RPL4	chr15:66795868-66797128	chr15	-	66795868	66797128	1260	ATTA	Non-U2/U12	38.267	3	0	0	5	0	0	0	42.7778	0	2	C	Unannotated
RPL4	chr15:66795505-66795698	chr15	-	66795505	66795698	193	CATT	Non-U2/U12	33.6885	0	0	0	3	39	4	adipose,liver,skeletal_muscle,white_blood_cells	37.8238	0	1	None	Unannotated
RPL4	chr15:66793844-66794129	chr15	-	66793844	66794129	285	AAGT	Non-U2/U12	38.9318	4	0	0	3	20	3	ovary,prostate,liver	37.5439	1	3	A	Unannotated
RPL4	chr15:66793444-66793712	chr15	-	66793444	66793712	268	GTAA	U2_GTAG	72.8876	2	0	0	37	3	1	breast	33.5821	1	3	G	Unannotated
RPL4	chr15:66793843-66794127	chr15	-	66793843	66794127	284	AGTA	Non-U2/U12	48.5274	8	0	0	64	29	4	thyroid,ovary,white_blood_cells,testes	37.6761	1	4	A	Unannotated
RPL4	chr15:66793442-66793712	chr15	-	66793442	66793712	270	GTGG	Non-U2/U12	62.3003	2	0	0	5	17	2	ovary,prostate	34.0741	1	2	A	Unannotated
RPL4	chr15:66793844-66794126	chr15	-	66793844	66794126	282	GGGT	Non-U2/U12	42.2091	3	0	0	31	63	7	thyroid,skeletal_muscle,adipose,colon,adrenal,ovary,kidney	37.9433	0	6	A	Unannotated
RPL41	chr12:56510991+56511263	chr12	+	56510991	56511263	272	GCTC	Non-U2/U12	42.608	5	0	0	10	17	1	white_blood_cells	42.6471	1	1	None	Unannotated
RPL41	chr12:56510993+56511262	chr12	+	56510993	56511262	269	AGTT	Non-U2/U12	42.4747	0	0	0	6	8	1	lymph_node	42.0074	0	2	C	Unannotated
RPL41	chr12:56510991+56511262	chr12	+	56510991	56511262	271	GCTT	Non-U2/U12	39.9803	2	0	0	16	10	1	lung	42.4354	0	2	C	Unannotated
RPL41	chr12:56510583+56510968	chr12	+	56510583	56510968	385	GTTG	U2_GTAG	74.4554	15	51	0	2	68	8	thyroid,heart,skeletal_muscle,adipose,colon,liver,prostate,white_blood_cells	45.1948	1	1	None	Unannotated
RPL41	chr12:56510443+56510559	chr12	+	56510443	56510559	116	GTGA	Non-U2/U12	59.8711	2	0	0	33	6	1	ovary	45.6897	0	2	G	Unannotated
RPL41	chr12:56510582+56510972	chr12	+	56510582	56510972	390	GGAG	Non-U2/U12	54.3006	0	0	0	4	4	1	heart	45.3846	0	2	A	Unannotated
RPL41	chr12:56510993+56511264	chr12	+	56510993	56511264	271	AGCA	Non-U2/U12	42.8192	3	0	0	3	2	0	0	42.0664	0	2	G	Unannotated
RPL5	chr1:93303189+93306107	chr1	+	93303189	93306107	2918	GGAG	U2_GTAG	65.562	56	0	0	7	963	15	thyroid,heart,testes,skeletal_muscle,adipose,white_blood_cells,lymph_node,colon,breast,lung,adrenal,prostate,ovary,kidney,liver	39.719	0	1	None	Unannotated
RPL5	chr1:93301945+93303010	chr1	+	93301945	93303010	1065	ACTT	Non-U2/U12	33.9348	6	0	0	7	0	0	0	36.1502	1	1	None	Unannotated
RPL5	chr1:93299012+93299099	chr1	+	93299012	93299099	87	GATC	Non-U2/U12	41.1288	11	0	0	5	1	0	0	33.3333	1	1	None	Unannotated
RPL5	chr1:93303190+93306110	chr1	+	93303190	93306110	2920	GTTG	U2_GTAG	66.7728	893	0	2	2	15346	16	thyroid,heart,testes,skeletal_muscle,adipose,white_blood_cells,brain,lymph_node,colon,breast,lung,adrenal,prostate,ovary,kidney,liver	39.6918	4	2	G	Unannotated
RPL6	chr12:112843179-112843655	chr12	-	112843179	112843655	476	TAGA	Non-U2/U12	33.267	82	0	0	3	5	1	ovary	35.7143	0	2	G	Unannotated
RPL6	chr12:112844693-112846042	chr12	-	112844693	112846042	1349	TAGC	Non-U2/U12	36.3728	18	0	0	3	8	0	0	40.0297	0	2	G	Unannotated
RPL6	chr12:112844149-112844553	chr12	-	112844149	112844553	404	AATA	Non-U2/U12	19.4051	23	0	0	3	19	2	adrenal,ovary	39.1089	0	2	C	Unannotated
RPL6	chr12:112846143-112846225	chr12	-	112846143	112846225	82	AGTA	Non-U2/U12	26.3812	1	0	0	5	7	1	colon	41.4634	1	2	G	Unannotated
RPL6	chr12:112843178-112843656	chr12	-	112843178	112843656	478	GTAA	U2_GTAG	81.6563	21	0	0	5	25	1	white_blood_cells	35.7741	0	1	None	Unannotated
RPL6	chr12:112843179-112843656	chr12	-	112843179	112843656	477	GTGA	U2_GTAG	69.7303	29	0	0	8	19	3	adrenal,liver,testes	35.8491	0	2	A	Unannotated
RPL6	chr12:112843180-112843657	chr12	-	112843180	112843657	477	GGAG	Non-U2/U12	56.9466	8	0	0	3	4	1	kidney	36.0587	0	4	A	Unannotated
RPL6	chr12:112844148-112844554	chr12	-	112844148	112844554	406	CAAC	Non-U2/U12	45.4313	0	0	0	6	6	1	breast	39.4089	0	4	G	Unannotated
RPL7	chr8:74203488-74203788	chr8	-	74203488	74203788	300	TGTA	Non-U2/U12	25.7395	2	0	0	3	5	1	adrenal	31	0	2	G	Unannotated
RPL7	chr8:74203485-74203783	chr8	-	74203485	74203783	298	GGGT	Non-U2/U12	40.2133	0	0	0	16	6	1	lymph_node	31.2081	0	4	A	Unannotated
RPL7	chr8:74203483-74203783	chr8	-	74203483	74203783	300	GGAA	Non-U2/U12	52.5004	17	0	0	4	65	8	testes,skeletal_muscle,adipose,brain,colon,breast,ovary,adrenal	31	1	2	A	Unannotated
RPL7	chr8:74203486-74203786	chr8	-	74203486	74203786	300	GTGG	U2_GTAG	67.6194	3	0	0	3	20	1	adipose	31.3333	1	1	None	Unannotated
RPL7	chr8:74202938-74203276	chr8	-	74202938	74203276	338	TGGT	Non-U2/U12	35.5791	4	0	0	9	7	2	lung,adipose	35.7988	0	3	G	Unannotated
RPL7	chr8:74202941-74203279	chr8	-	74202941	74203279	338	AGCA	Non-U2/U12	36.0766	2	0	0	4	16	2	ovary,breast	35.7988	1	2	G	Unannotated
RPL7A	chr9:136215895+136216404	chr9	+	136215895	136216404	509	TGCA	Non-U2/U12	35.3594	0	0	0	21	11	1	prostate	44.7937	0	2	G	Unannotated
RPL7A	chr9:136216551+136216763	chr9	+	136216551	136216763	212	ACTC	Non-U2/U12	39.1846	4	0	0	5	17	2	thyroid,prostate	42.4528	0	2	A	Unannotated
RPL7L1	chr6:42854452+42856164	chr6	+	42854452	42856164	1712	GCTG	Non-U2/U12	56.8641	26	0	0	0	13	2	adipose,liver	45.9112	6	3	G	Unannotated
RPL7L1	chr6:42855069+42856154	chr6	+	42855069	42856154	1085	CACC	Non-U2/U12	49.9545	0	0	0	4	40	6	testes,brain,colon,breast,ovary,adrenal	46.7281	6	3	C	Unannotated
RPL8	chr8:146016882-146017159	chr8	-	146016882	146017159	277	GGGC	Non-U2/U12	39.048	4	0	0	9	21	3	ovary,lymph_node,prostate	61.7329	0	3	A	Unannotated
RPL8	chr8:146015852-146016659	chr8	-	146015852	146016659	807	GATG	Non-U2/U12	34.4843	0	0	0	3	4	1	lymph_node	52.4164	0	2	T	Unannotated
RPL8	chr8:146016881-146017224	chr8	-	146016881	146017224	343	CGCA	Non-U2/U12	43.515	0	16	0	6	0	0	0	60.9329	0	2	G	Unannotated
RPL8	chr8:146017418-146017495	chr8	-	146017418	146017495	77	GATG	Non-U2/U12	56.6654	3	18	0	0	5	1	lung	71.4286	7	2	G	Unannotated
RPL8	chr8:146015264-146015783	chr8	-	146015264	146015783	519	CACG	Non-U2/U12	56.4784	0	9	0	0	3	1	ovary	60.8863	6	2	G	Unannotated
RPL8	chr8:146016879-146017157	chr8	-	146016879	146017157	278	GTGC	Non-U2/U12	56.7753	11	0	0	5	12	1	ovary	61.5108	0	2	G	Unannotated
RPL9	chr4:39456269-39456484	chr4	-	39456269	39456484	215	GGAG	Non-U2/U12	50.9199	0	0	0	13	11	1	lung	26.5116	0	1	None	Unannotated
RPL9	chr4:39456563-39458025	chr4	-	39456563	39458025	1462	GTGG	U2_GTAG	75.5855	1	0	0	20	6	1	ovary	41.5869	1	1	None	Unannotated
RPL9	chr4:39458157-39459205	chr4	-	39458157	39459205	1048	GTGG	U2_GTAG	70.8423	3	0	0	8	11	1	colon	39.8855	2	2	G	Unannotated
RPL9	chr4:39455843-39456150	chr4	-	39455843	39456150	307	AATT	Non-U2/U12	47.5432	43	0	0	3	3	0	0	29.316	2	1	None	Unannotated
RPL9	chr4:39456562-39458024	chr4	-	39456562	39458024	1462	TAGT	Non-U2/U12	32.3618	1	0	0	7	3	1	lung	41.5185	0	3	G	Unannotated
RPL9	chr4:39459929-39460014	chr4	-	39459929	39460014	85	GGAG	Non-U2/U12	62.8992	2	0	0	8	6	1	kidney	44.7059	0	2	T	Unannotated
RPL9	chr4:39455844-39456152	chr4	-	39455844	39456152	308	GTGT	U2_GTAG	67.1891	3	0	0	8	1	0	0	29.5455	0	1	None	Unannotated
RPLP0	chr12:120635267-120636359	chr12	-	120635267	120636359	1092	GACC	Non-U2/U12	46.0129	2	0	0	22	12	1	testes	44.5971	0	1	None	Unannotated
RPLP0	chr12:120635266-120636358	chr12	-	120635266	120636358	1092	AGCA	Non-U2/U12	38.0782	3	0	0	7	1	0	0	44.5055	0	5	G	Unannotated
RPLP0	chr12:120636802-120636920	chr12	-	120636802	120636920	118	GTGG	U2_GTAG	76.9378	0	0	0	38	3	1	colon	44.0678	1	1	None	Unannotated
RPLP0	chr12:120634739-120635125	chr12	-	120634739	120635125	386	GGTC	Non-U2/U12	42.8721	0	0	0	6	10	1	lymph_node	49.2228	0	5	A	Unannotated
RPLP0	chr12:120636755-120636920	chr12	-	120636755	120636920	165	GTCT	U2_GTAG	67.6586	271	0	0	3	4	1	kidney	49.0909	2	2	G	Unannotated
RPLP0	chr12:120634740-120635127	chr12	-	120634740	120635127	387	AATT	Non-U2/U12	29.9344	3	0	0	8	21	2	prostate,colon	48.8372	0	2	A	Unannotated
RPLP0	chr12:120634738-120635126	chr12	-	120634738	120635126	388	AGCA	Non-U2/U12	34.1922	0	0	0	14	63	8	thyroid,testes,adipose,colon,liver,ovary,prostate,adrenal	48.9691	1	3	A	Unannotated
RPLP2	chr11:810036+810233	chr11	+	810036	810233	197	CGAG	Non-U2/U12	43.2093	0	0	0	11	14	3	colon,breast,white_blood_cells	78.1726	0	1	None	Unannotated
RPLP2	chr11:810356+811596	chr11	+	810356	811596	1240	GGAG	U2_GTAG	73.1644	11	0	0	1	48	7	thyroid,skeletal_muscle,adipose,breast,adrenal,prostate,kidney	51.5323	1	2	A	Unannotated
RPS10	chr6:34385324-34386146	chr6	-	34385324	34386146	822	TGAG	Non-U2/U12	47.6156	4	0	0	6	19	3	ovary,prostate,kidney	42.2141	0	2	T	Unannotated
RPS10	chr6:34392998-34393810	chr6	-	34392998	34393810	812	AGAG	U2_GTAG	68.7542	4	0	0	3	4	1	ovary	56.7734	5	1	None	Unannotated
RPS10	chr6:34386200-34389506	chr6	-	34386200	34389506	3306	GTGC	Non-U2/U12	59.4452	0	0	0	5	5	1	colon	46.8542	1	1	None	Unannotated
RPS11	chr19:50001303+50002769	chr19	+	50001303	50002769	1466	GTGG	U2_GTAG	75.2813	9	0	0	12	17	3	adrenal,prostate,skeletal_muscle	52.3192	2	2	G	Unannotated
RPS12	chr6:133135920+133136110	chr6	+	133135920	133136110	190	GGAG	Non-U2/U12	60.3576	3	0	0	4	0	0	0	58.4211	3	1	None	Unannotated
RPS12	chr6:133135751+133135870	chr6	+	133135751	133135870	119	GGAG	U2_GTAG	66.3234	2	17	0	0	10	1	lung	45.3782	1	2	G	Unannotated
RPS13	chr11:17096013-17096644	chr11	-	17096013	17096644	631	AGAG	Non-U2/U12	58.1097	0	0	0	7	3	1	adrenal	39.7781	0	2	T	Unannotated
RPS13	chr11:17097168-17098713	chr11	-	17097168	17098713	1545	TGGT	Non-U2/U12	35.4501	0	0	0	9	3	1	lung	47.3139	0	3	G	Unannotated
RPS14	chr5:149825251-149826368	chr5	-	149825251	149826368	1117	ATTC	Non-U2/U12	46.8031	7	0	0	5	20	3	lung,adipose,liver	49.1495	0	2	A	Unannotated
RPS15A	chr16:18794423-18796059	chr16	-	18794423	18796059	1636	GTGT	Non-U2/U12	59.5701	26	0	0	4	33	4	heart,adipose,white_blood_cells,lung	44.6822	0	2	G	Unannotated
RPS15A	chr16:18794424-18796060	chr16	-	18794424	18796060	1636	GGAG	Non-U2/U12	62.2457	3	0	0	5	0	0	0	44.7433	1	3	T	Unannotated
RPS16	chr19:39926351-39926490	chr19	-	39926351	39926490	139	AATA	Non-U2/U12	23.7858	28	0	0	4	505	16	thyroid,heart,testes,skeletal_muscle,adipose,white_blood_cells,brain,lymph_node,colon,breast,lung,adrenal,prostate,ovary,kidney,liver	61.8705	0	2	C	Unannotated
RPS17	chr15:82821290-82822715	chr15	-	82821290	82822715	1425	TGCA	Non-U2/U12	30.0261	14	0	0	4	60	6	testes,skeletal_muscle,lymph_node,adrenal,ovary,kidney	45.2632	0	3	T	Unannotated
RPS18	chr6:33239899+33240406	chr6	+	33239899	33240406	507	GTTC	Non-U2/U12	61.1227	4	11	0	0	2	0	0	53.6489	0	1	None	Unannotated
RPS19	chr19:42373821+42375417	chr19	+	42373821	42375417	1596	AGCA	Non-U2/U12	29.9991	0	0	0	7	5	1	lung	52.8822	0	2	G	Unannotated
RPS19	chr19:42364723+42364844	chr19	+	42364723	42364844	121	GGAG	U2_GTAG	78.3858	2	33	0	0	4	1	liver	58.6777	1	1	None	Unannotated
RPS19	chr19:42373825+42375421	chr19	+	42373825	42375421	1596	AATG	Non-U2/U12	40.3001	4	0	0	49	1	0	0	52.9449	0	1	None	Unannotated
RPS2	chr16:2012657-2012737	chr16	-	2012657	2012737	80	GGAG	Non-U2/U12	72.2059	4	0	0	53	0	0	0	71.25	1	2	A	Unannotated
RPS2	chr16:2012660-2012740	chr16	-	2012660	2012740	80	CAAC	Non-U2/U12	52.601	2	0	0	47	10	1	thyroid	70	2	1	None	Unannotated
RPS2	chr16:2012270-2012497	chr16	-	2012270	2012497	227	GTGC	Non-U2/U12	56.6092	0	0	0	54	5	1	ovary	55.9471	0	1	None	Unannotated
RPS2	chr16:2012661-2012740	chr16	-	2012661	2012740	79	CACA	Non-U2/U12	40.6935	112	0	0	21	4	0	0	69.6203	1	2	C	Unannotated
RPS2	chr16:2012270-2012496	chr16	-	2012270	2012496	226	TAGC	Non-U2/U12	28.4062	13	0	0	18	3	0	0	55.7522	0	2	G	Unannotated
RPS2	chr16:2012655-2012735	chr16	-	2012655	2012735	80	TAGT	Non-U2/U12	28.0508	0	0	0	19	23	3	adrenal,adipose,ovary	70	0	3	G	Unannotated
RPS20	chr8:56985834-56986257	chr8	-	56985834	56986257	423	CATA	Non-U2/U12	41.2598	3	0	0	17	24	1	skeletal_muscle	39.2435	2	2	C	Unannotated
RPS20	chr8:56985834-56986256	chr8	-	56985834	56986256	422	AATA	Non-U2/U12	27.0556	24	0	0	9	40	5	adrenal,lymph_node,lung,breast,white_blood_cells	39.0995	0	3	C	Unannotated
RPS20	chr8:56985830-56986252	chr8	-	56985830	56986252	422	TAGA	Non-U2/U12	43.3428	10	0	0	3	35	5	heart,adrenal,prostate,colon,lung	39.0995	0	2	G	Unannotated
RPS20	chr8:56986716-56986937	chr8	-	56986716	56986937	221	GAGC	Non-U2/U12	28.4816	0	0	0	8	64	8	heart,testes,lymph_node,lung,breast,colon,adrenal,kidney	61.5385	0	5	T	Unannotated
RPS23	chr5:81572072-81572215	chr5	-	81572072	81572215	143	TGGA	Non-U2/U12	31.7472	35	0	0	10	61	5	ovary,prostate,skeletal_muscle,kidney,white_blood_cells	39.8601	0	3	A	Unannotated
RPS23	chr5:81572070-81572215	chr5	-	81572070	81572215	145	TGAA	Non-U2/U12	45.2796	3	0	0	3	0	0	0	39.3103	0	2	G	Unannotated
RPS24	chr10:79799979+79800369	chr10	+	79799979	79800369	390	ACCA	Non-U2/U12	34.6505	3	0	0	6	10	1	breast	28.9744	0	2	C	Unannotated
RPS24	chr10:79799976+79800365	chr10	+	79799976	79800365	389	ATGA	Non-U2/U12	43.3181	7	0	0	8	60	9	thyroid,skeletal_muscle,lung,breast,colon,ovary,prostate,adrenal,white_blood_cells	29.0488	0	2	G	Unannotated
RPS25	chr11:118888255-118888668	chr11	-	118888255	118888668	413	GGAG	U2_GTAG	66.6801	5	0	0	10	0	0	0	41.1622	0	4	A	Unannotated
RPS25	chr11:118886650-118888073	chr11	-	118886650	118888073	1423	AGTA	Non-U2/U12	41.7912	5	0	0	4	103	10	heart,skeletal_muscle,adipose,brain,lymph_node,lung,colon,adrenal,prostate,ovary	45.2565	1	2	A	Unannotated
RPS27	chr1:153963695+153964038	chr1	+	153963695	153964038	343	CCTT	Non-U2/U12	36.9151	8	0	0	3	37	5	heart,prostate,lung,liver,white_blood_cells	41.691	1	2	C	Unannotated
RPS27	chr1:153963699+153964029	chr1	+	153963699	153964029	330	GTTG	U2_GTAG	80.3871	11	8	0	2	136	9	heart,skeletal_muscle,white_blood_cells,lymph_node,colon,breast,prostate,kidney,liver	41.8182	1	1	None	Unannotated
RPS27	chr1:153963280+153963592	chr1	+	153963280	153963592	312	GACT	Non-U2/U12	46.8948	3	0	0	4	10	0	0	58.3333	1	1	None	Unannotated
RPS27	chr1:153963278+153963591	chr1	+	153963278	153963591	313	GTGC	Non-U2/U12	55.6134	0	0	0	3	3	1	ovary	58.4665	0	2	T	Unannotated
RPS27	chr1:153963697+153964038	chr1	+	153963697	153964038	341	AGTT	Non-U2/U12	34.3928	0	0	0	5	15	2	lymph_node,kidney	41.349	0	4	C	Unannotated
RPS27	chr1:153963699+153964042	chr1	+	153963699	153964042	343	GTGG	U2_GTAG	80.1524	4	0	0	5	6	0	0	41.691	1	1	None	Unannotated
RPS27	chr1:153964149+153964538	chr1	+	153964149	153964538	389	AACC	Non-U2/U12	38.9328	1	0	0	4	28	3	adrenal,ovary,white_blood_cells	37.018	1	1	None	Unannotated
RPS27A	chr2:55460008+55460499	chr2	+	55460008	55460499	491	GTGG	U2_GTAG	69.2869	7	0	0	6	5	1	kidney	53.9715	1	2	T	Unannotated
RPS27A	chr2:55460009+55460500	chr2	+	55460009	55460500	491	TAGT	Non-U2/U12	30.3929	13	0	0	8	20	1	lung	53.7678	1	2	G	Unannotated
RPS27A	chr2:55460554+55461256	chr2	+	55460554	55461256	702	CAGA	Non-U2/U12	32.3271	23	0	0	6	23	3	adrenal,lymph_node,white_blood_cells	44.0171	0	2	G	Unannotated
RPS28	chr19:8386453+8386540	chr19	+	8386453	8386540	87	GTGG	U2_GTAG	70.2411	3	0	0	3	8	2	lymph_node,adipose	64.3678	5	2	G	Unannotated
RPS28	chr19:8386588+8386838	chr19	+	8386588	8386838	250	TAGT	Non-U2/U12	32.19	3	0	0	4	4	1	breast	58.8	0	3	G	Unannotated
RPS29	chr14:50052768-50053004	chr14	-	50052768	50053004	236	TGCA	Non-U2/U12	34.4187	0	0	0	6	7	1	lung	55.5085	0	1	None	Unannotated
RPS3	chr11:75115249+75115713	chr11	+	75115249	75115713	464	GGCT	Non-U2/U12	39.8671	2	0	0	13	24	3	adrenal,adipose,ovary	47.8448	0	2	A	Unannotated
RPS3	chr11:75112774+75113428	chr11	+	75112774	75113428	654	GATG	Non-U2/U12	38.9428	0	0	0	3	5	1	lung	42.6606	0	1	None	Unannotated
RPS3	chr11:75112772+75113390	chr11	+	75112772	75113390	618	TATT	Non-U2/U12	49.7627	27	0	0	22	20	3	adrenal,colon,ovary	42.3948	2	1	None	Unannotated
RPS3	chr11:75115912+75116658	chr11	+	75115912	75116658	746	GTGG	U2_GTAG	79.0961	1	0	0	19	3	1	white_blood_cells	42.2252	3	2	G	Unannotated
RPS3	chr11:75115752+75115810	chr11	+	75115752	75115810	58	GGTG	Non-U2/U12	51.8094	4	0	0	5	0	0	0	56.8966	3	2	G	Unannotated
RPS3	chr11:75115251+75115716	chr11	+	75115251	75115716	465	GTGG	U2_GTAG	70.3172	4	0	0	16	2	0	0	47.7419	3	2	G	Unannotated
RPS3	chr11:75113487+75115060	chr11	+	75113487	75115060	1573	GATA	Non-U2/U12	44.3503	2	0	0	12	7	1	white_blood_cells	42.9116	0	2	A	Unannotated
RPS3	chr11:75115914+75116659	chr11	+	75115914	75116659	745	ATGG	Non-U2/U12	42.5909	0	0	0	5	69	11	skeletal_muscle,adipose,lymph_node,lung,breast,colon,adrenal,prostate,ovary,kidney,white_blood_cells	42.2819	0	2	T	Unannotated
RPS3A	chr4:152022310+152024019	chr4	+	152022310	152024019	1709	GCTC	Non-U2/U12	57.6804	2	0	0	3	9	1	adrenal	38.268	0	1	None	Unannotated
RPS3A	chr4:152024230+152025327	chr4	+	152024230	152025327	1097	TGCA	Non-U2/U12	32.8931	13	0	0	44	10	1	adrenal	39.5624	0	2	G	Unannotated
RPS3A	chr4:152021740+152022127	chr4	+	152021740	152022127	387	GTGA	Non-U2/U12	56.5658	12	0	0	25	22	5	colon,ovary,adipose,breast,white_blood_cells	37.4677	1	3	A	Unannotated
RPS3A	chr4:152022315+152024023	chr4	+	152022315	152024023	1708	TGGA	Non-U2/U12	31.9915	6	0	0	3	8	0	0	38.1733	0	2	G	Unannotated
RPS3A	chr4:152022312+152024021	chr4	+	152022312	152024021	1709	AGCA	Non-U2/U12	38.876	0	0	0	4	5	1	kidney	38.2095	0	1	None	Unannotated
RPS3A	chr4:152024232+152025328	chr4	+	152024232	152025328	1096	TAAG	Non-U2/U12	63.054	0	0	0	25	7	1	lymph_node	39.5985	1	2	G	Unannotated
RPS3A	chr4:152024233+152025331	chr4	+	152024233	152025331	1098	AAAT	Non-U2/U12	46.4606	1	0	0	11	14	1	lung	39.6175	1	2	T	Unannotated
RPS3A	chr4:152021739+152022125	chr4	+	152021739	152022125	386	AGTA	Non-U2/U12	30.9191	8	0	0	5	3	0	0	37.3057	0	2	C	Unannotated
RPS3A	chr4:152024230+152025328	chr4	+	152024230	152025328	1098	TGAG	Non-U2/U12	60.9703	1	0	0	124	4	1	heart	39.6175	0	1	None	Unannotated
RPS4X	chrX:71495575-71496007	chrX	-	71495575	71496007	432	TGCA	Non-U2/U12	26.8112	0	0	0	4	12	3	thyroid,adipose,white_blood_cells	40.0463	0	2	T	Unannotated
RPS4X	chrX:71493240-71493650	chrX	-	71493240	71493650	410	GTTA	U2_GTAG	70.2363	4	0	0	11	2	0	0	42.9268	1	3	G	Unannotated
RPS4X	chrX:71493238-71493650	chrX	-	71493238	71493650	412	GTGG	U2_GTAG	69.0513	15	0	0	5	22	2	adrenal,prostate	43.2039	1	1	None	Unannotated
RPS4X	chrX:71492621-71493081	chrX	-	71492621	71493081	460	GTGG	U2_GTAG	82.351	0	0	0	11	10	1	prostate	46.7391	2	2	G	Unannotated
RPS4X	chrX:71493235-71493647	chrX	-	71493235	71493647	412	AGAA	Non-U2/U12	42.3271	3	0	0	10	10	2	ovary,breast	42.9612	1	2	C	Unannotated
RPS4X	chrX:71495574-71496007	chrX	-	71495574	71496007	433	TGAG	Non-U2/U12	53.0444	11	0	0	114	7	1	ovary	40.1848	0	2	T	Unannotated
RPS4X	chrX:71492626-71493085	chrX	-	71492626	71493085	459	CATT	Non-U2/U12	45.4842	7	0	0	8	12	1	white_blood_cells	46.4052	1	2	G	Unannotated
RPS4Y1	chrY:2710282+2712117	chrY	+	2710282	2712117	1835	TGAG	Non-U2/U12	49.4465	2	0	0	3	4	1	lung	44.7956	0	2	T	Unannotated
RPS5	chr19:58898701+58899498	chr19	+	58898701	58899498	797	CTGT	Non-U2/U12	40.0214	0	0	0	3	31	6	testes,lung,breast,ovary,prostate,adrenal	52.3212	2	3	C	Unannotated
RPS5	chr19:58904552+58904726	chr19	+	58904552	58904726	174	GTGA	U2_GTAG	63.9263	0	0	0	3	5	1	adrenal	56.3218	0	1	None	Unannotated
RPS5	chr19:58904497+58904802	chr19	+	58904497	58904802	305	GAGG	Non-U2/U12	52.9665	8	4	0	0	8	1	breast	58.6885	7	1	None	Unannotated
RPS6	chr9:19378510-19378704	chr9	-	19378510	19378704	194	TGGA	Non-U2/U12	39.0526	3	0	0	3	9	2	adipose,liver	32.4742	0	3	G	Unannotated
RPS6	chr9:19378915-19379484	chr9	-	19378915	19379484	569	GTGG	U2_GTAG	73.4661	10	0	0	5	1	0	0	37.0826	3	2	G	Unannotated
RPS6	chr9:19378513-19378709	chr9	-	19378513	19378709	196	AAAA	Non-U2/U12	54.3105	11	0	0	3	22	2	ovary,prostate	32.1429	2	4	A	Unannotated
RPS6	chr9:19378920-19379488	chr9	-	19378920	19379488	568	GATT	Non-U2/U12	54.3865	6	0	0	4	104	13	thyroid,testes,skeletal_muscle,adipose,brain,lymph_node,colon,breast,adrenal,prostate,ovary,kidney,white_blood_cells	36.7958	1	2	G	Unannotated
RPS6	chr9:19378511-19378705	chr9	-	19378511	19378705	194	GTGG	U2_GTAG	78.2864	0	0	0	5	7	1	prostate	32.9897	1	1	None	Unannotated
RPS6	chr9:19378515-19378710	chr9	-	19378515	19378710	195	AACT	Non-U2/U12	46.9411	75	0	0	2	115	9	thyroid,adipose,lymph_node,colon,breast,lung,adrenal,prostate,ovary	32.3077	2	5	A	Unannotated
RPS6	chr9:19376647-19378364	chr9	-	19376647	19378364	1717	TAGT	Non-U2/U12	33.3805	1	0	0	6	5	1	adrenal	35.7018	0	2	G	Unannotated
RPS6	chr9:19376644-19378361	chr9	-	19376644	19378361	1717	GAAG	Non-U2/U12	62.5459	0	0	0	3	31	3	heart,ovary,colon	35.7018	2	3	A	Unannotated
RPS6	chr9:19378513-19378707	chr9	-	19378513	19378707	194	AGAA	Non-U2/U12	51.8652	349	156	0	4	1008	16	thyroid,heart,testes,skeletal_muscle,adipose,white_blood_cells,brain,lymph_node,colon,breast,lung,adrenal,prostate,ovary,kidney,liver	32.4742	2	6	A	Unannotated
RPS6	chr9:19378514-19378706	chr9	-	19378514	19378706	192	GGTA	Non-U2/U12	43.1131	154	166	0	23	413	14	thyroid,heart,testes,adipose,white_blood_cells,brain,lymph_node,colon,breast,lung,adrenal,prostate,ovary,liver	32.8125	1	8	A	Unannotated
RPS6KA4	chr11:64135987+64136214	chr11	+	64135987	64136214	227	CTCG	Non-U2/U12	53.3288	3	45	0	2	0	0	0	72.2467	7	2	C	Unannotated
RPS6KC1	chr1:213324226+213324629	chr1	+	213324226	213324629	403	GGAG	U2_GTAG	71.1992	4	117	0	3	0	0	0	80.1489	37	4	G	Unannotated
RPS7	chr2:3627853+3628394	chr2	+	3627853	3628394	541	ATAG	U2_GTAG	68.0566	19	0	0	0	83	8	thyroid,white_blood_cells,lung,breast,ovary,prostate,adrenal,liver	44.5471	0	1	None	Unannotated
RPS7	chr2:3622940+3623182	chr2	+	3622940	3623182	242	GTGT	U2_GTAG	64.8525	3	0	0	3	0	0	0	67.3554	0	1	None	Unannotated
RPS7	chr2:3627851+3628396	chr2	+	3627851	3628396	545	TAGT	Non-U2/U12	30.7138	4	0	0	12	1	0	0	44.4037	1	2	G	Unannotated
RPS7	chr2:3627848+3628393	chr2	+	3627848	3628393	545	AGTA	Non-U2/U12	33.1742	7	0	0	3	0	0	0	44.4037	1	2	G	Unannotated
RPS8	chr1:45243460+45243671	chr1	+	45243460	45243671	211	GGAG	Non-U2/U12	59.1298	0	0	0	12	7	1	lymph_node	54.9763	0	1	None	Unannotated
RPSA	chr3:39449278+39450098	chr3	+	39449278	39450098	820	TTGC	Non-U2/U12	52.5626	0	0	0	3	3	1	adrenal	41.2195	0	2	G	Unannotated
RPSA	chr3:39453267+39453384	chr3	+	39453267	39453384	117	GGCC	Non-U2/U12	36.9333	4	0	0	3	0	0	0	41.8803	0	2	A	Unannotated
RPSA	chr3:39452487+39453136	chr3	+	39452487	39453136	649	AAGG	Non-U2/U12	38.8873	22	0	0	5	1	0	0	40.9861	0	2	C	Unannotated
RPSA	chr3:39450212+39452242	chr3	+	39450212	39452242	2030	CAAA	Non-U2/U12	40.392	0	0	0	10	6	1	thyroid	43.8916	0	1	None	Unannotated
RRBP1	chr20:17639744-17639773	chr20	-	17639744	17639773	29	GACA	Non-U2/U12	40.0863	65	2	0	0	432	15	thyroid,heart,testes,adipose,white_blood_cells,brain,lymph_node,colon,breast,lung,adrenal,prostate,ovary,kidney,liver	65.5172	1	7	A	Unannotated
RSG1	chr1:16558792-16558993	chr1	-	16558792	16558993	201	ATAG	U12_ATAC	91.0932	14	18	0	0	73	11	thyroid,heart,testes,brain,lymph_node,colon,liver,ovary,prostate,kidney,breast	62.1891	3	2	G	Unannotated
RSL1D1	chr16:11940458-11940551	chr16	-	11940458	11940551	93	GTGA	U2_GTAG	63.8474	1	2	1	2	8	1	adipose	37.6344	3	2	A	Unannotated
RSRC1	chr3:157828011+157839891	chr3	+	157828011	157839891	11880	GGAG	Non-U2/U12	53.7469	8	4	0	0	0	0	0	36.8519	0	4	A	Unannotated
RTN3	chr11:63517670+63519979	chr11	+	63517670	63519979	2309	GTGA	Non-U2/U12	56.8716	14	0	0	3	0	0	0	43.3088	2	2	A	Unannotated
RTN4	chr2:55201899-55209650	chr2	-	55201899	55209650	7751	GTGT	U2_GTAG	67.2651	10	0	0	28	0	0	0	37.5435	0	2	T	Unannotated
RTN4	chr2:55200333-55200698	chr2	-	55200333	55200698	365	GTGA	U2_GTAG	66.1897	3	1	0	3	1	0	0	32.6027	1	3	A	Unannotated
RYK	chr3:133910827-133913925	chr3	-	133910827	133913925	3098	GTTG	U2_GTAG	74.4534	76	72	4	26	690	16	thyroid,heart,testes,skeletal_muscle,adipose,white_blood_cells,brain,lymph_node,colon,breast,lung,adrenal,prostate,ovary,kidney,liver	36.0232	1	1	None	ENST00000296084.4,ENST00000427044.2
RYR2	chr1:237993932+237994814	chr1	+	237993932	237994814	882	GAGG	Non-U2/U12	45.8071	15	0	0	0	47	4	thyroid,brain,colon,heart	38.5488	0	7	T	Unannotated
S100A11	chr1:152005300-152006125	chr1	-	152005300	152006125	825	AGCA	Non-U2/U12	40.7524	6	0	0	1	9	2	adipose,breast	42.4242	1	2	A	Unannotated
SAE1	chr19:47658469+47673072	chr19	+	47658469	47673072	14603	GGAC	Non-U2/U12	59.5778	1	0	0	7	15	2	brain,colon	45.7166	0	6	A	Unannotated
SAMHD1	chr20:35520206-35520982	chr20	-	35520206	35520982	776	GGTG	Non-U2/U12	45.2288	35	0	0	0	47	6	testes,adipose,lymph_node,breast,adrenal,prostate	52.8351	3	1	None	Unannotated
SAP30BP	chr17:73700894+73702088	chr17	+	73700894	73702088	1194	GTGA	Non-U2/U12	61.2732	0	3	1	3	0	0	0	59.8827	1	4	A	Unannotated
SAP30BP	chr17:73667940+73689517	chr17	+	73667940	73689517	21577	AAGC	Non-U2/U12	45.1812	3	0	0	3	0	0	0	46.6793	1	2	A	Unannotated
SARS	chr1:109766668+109770973	chr1	+	109766668	109770973	4305	AGAG	Non-U2/U12	48.8274	6	4	0	0	0	0	0	40.2555	1	7	A	Unannotated
SARS2	chr19:39437204-39439206	chr19	-	39437204	39439206	2002	GTTG	Non-U2/U12	62.8798	0	3	0	4	2	0	0	50.2498	3	1	None	Unannotated
SCD	chr10:102114392+102116291	chr10	+	102114392	102116291	1899	AGTA	Non-U2/U12	21.2411	0	0	0	3	23	1	breast	45.2343	0	1	None	Unannotated
SCN1B	chr19:35530923+35530989	chr19	+	35530923	35530989	66	GCGG	Non-U2/U12	52.7437	4	0	0	2	60	4	thyroid,heart,lymph_node,skeletal_muscle	69.697	3	3	A	Unannotated
SCP2	chr1:53393137+53407468	chr1	+	53393137	53407468	14331	GTGT	Non-U2/U12	61.4702	1	0	0	3	4	1	liver	41.4277	0	2	T	Unannotated
SCPEP1	chr17:55074416+55075746	chr17	+	55074416	55075746	1330	GTGT	U2_GTAG	69.2779	1	0	0	4	12	1	kidney	43.1579	0	2	T	Unannotated
SCPEP1	chr17:55055596+55058443	chr17	+	55055596	55058443	2847	GTGG	U2_GTAG	76.9637	1	0	0	6	9	2	adrenal,prostate	40.1475	1	1	None	Unannotated
SDCBP	chr8:59490768+59492183	chr8	+	59490768	59492183	1415	TAGC	Non-U2/U12	39.6206	8	0	0	11	0	0	0	32.1555	0	2	G	Unannotated
SDF4	chr1:1159348-1163848	chr1	-	1159348	1163848	4500	AGAG	Non-U2/U12	61.6701	5	0	0	3	0	0	0	63.0444	0	2	G	Unannotated
SEC24B	chr4:110453901+110454749	chr4	+	110453901	110454749	848	AAGG	Non-U2/U12	35.0083	185	17	0	1	78	8	testes,skeletal_muscle,adipose,colon,white_blood_cells,adrenal,ovary,kidney	31.4858	0	7	T	Unannotated
SENP6	chr6:76380436+76385151	chr6	+	76380436	76385151	4715	GTGT	Non-U2/U12	59.8412	8	0	0	3	0	0	0	36.6914	1	5	T	Unannotated
SENP6	chr6:76333675+76343294	chr6	+	76333675	76343294	9619	GGAC	Non-U2/U12	56.3749	7	4	0	0	292	14	thyroid,heart,testes,adipose,white_blood_cells,brain,colon,breast,lung,adrenal,prostate,ovary,kidney,liver	35.4611	0	7	A	Unannotated
SEPP1	chr5:42807211-42808253	chr5	-	42807211	42808253	1042	AGTA	Non-U2/U12	30.6788	0	0	0	7	16	2	breast,liver	30.4223	2	1	None	Unannotated
SEPP1	chr5:42807209-42808252	chr5	-	42807209	42808252	1043	GTGA	U2_GTAG	64.889	3	0	0	4	11	2	ovary,liver	30.489	1	2	A	Unannotated
SEPT2	chr2:242274627+242275390	chr2	+	242274627	242275390	763	GTGA	U2_GTAG	64.0077	9	6	0	0	7	1	testes	36.5662	0	5	A	Unannotated
SEPT7	chr7:35840882+35872407	chr7	+	35840882	35872407	31525	GAAG	Non-U2/U12	56.7002	17	485	0	0	2	0	0	38.2998	0	1	None	ENST00000350320.6
SEPT7	chr7:35840880+35871058	chr7	+	35840880	35871058	30178	GTTG	U2_GTAG	77.3797	13	5	0	37	89	8	thyroid,heart,testes,adipose,brain,adrenal,prostate,ovary	38.6606	2	3	G	Unannotated
SEPT7	chr7:35840880+35871059	chr7	+	35840880	35871059	30179	GTGG	U2_GTAG	71.6466	10	0	0	10	50	4	brain,adrenal,lymph_node,breast	38.6626	3	2	G	Unannotated
SEPT7	chr7:35840880+35871045	chr7	+	35840880	35871045	30165	GTGG	U2_GTAG	75.1698	8	4	0	12	44	5	brain,adrenal,lymph_node,adipose,breast	38.664	3	2	G	Unannotated
SEPT9	chr17:75494641+75496489	chr17	+	75494641	75496489	1848	ATGC	Non-U2/U12	61.9123	0	6	0	3	0	0	0	62.2835	11	1	None	Unannotated
SERBP1	chr1:67874674-67874901	chr1	-	67874674	67874901	227	TCAG	Non-U2/U12	61.3343	33	0	0	1	153	13	thyroid,heart,testes,adipose,brain,lymph_node,colon,liver,lung,adrenal,prostate,ovary,kidney	55.5066	8	1	None	Unannotated
SERF2	chr15:44085280+44085907	chr15	+	44085280	44085907	627	GGAG	U2_GTAG	68.0521	13	76	0	0	46	7	thyroid,testes,adipose,white_blood_cells,breast,adrenal,liver	55.0239	2	2	G	Unannotated
SERINC3	chr20:43140006-43141439	chr20	-	43140006	43141439	1433	ATTT	Non-U2/U12	34.5521	0	4	0	13	0	0	0	37.6134	1	3	T	Unannotated
SERPINB6	chr6:2949304-2953279	chr6	-	2949304	2953279	3975	AGTA	Non-U2/U12	34.1782	3	0	0	4	0	0	0	49.4591	1	1	None	Unannotated
SERPING1	chr11:57374020+57379190	chr11	+	57374020	57379190	5170	GTGG	U2_GTAG	78.8404	3	0	0	3	0	0	0	42.6306	1	1	None	Unannotated
SET	chr9:131456085+131456173	chr9	+	131456085	131456173	88	TGAA	Non-U2/U12	47.7338	2	0	0	4	7	1	colon	29.5455	0	2	G	Unannotated
SETD7	chr4:140450388-140454318	chr4	-	140450388	140454318	3930	GTTG	U2_GTAG	71.6813	7	0	0	0	21	4	thyroid,ovary,adipose,breast	37.7863	2	1	None	Unannotated
SETDB1	chr1:150899039+150900179	chr1	+	150899039	150900179	1140	GGAG	U2_GTAG	71.5693	14	19	0	3	54	6	testes,white_blood_cells,adrenal,prostate,ovary,kidney	43.2456	1	1	None	Unannotated
SF1	chr11:64540979-64543973	chr11	-	64540979	64543973	2994	ATCC	Non-U2/U12	50.6619	7	3	0	1	0	0	0	40.5812	1	1	None	Unannotated
SFMBT2	chr10:7326052-7327747	chr10	-	7326052	7327747	1695	ATAG	U12_GTAG	85.8733	20	21	0	0	5	1	heart	35.4572	0	1	None	Unannotated
SFT2D1	chr6:166739654-166741763	chr6	-	166739654	166741763	2109	GTGT	Non-U2/U12	54.0523	0	0	0	5	4	1	adipose	39.0232	1	3	T	Unannotated
SFXN4	chr10:120900587-120900663	chr10	-	120900587	120900663	76	GGTG	Non-U2/U12	60.8919	10	64	0	8	20	3	thyroid,heart,liver	57.8947	7	4	G	Unannotated
SH3BP5L	chr1:249105658-249105687	chr1	-	249105658	249105687	29	GTCC	Non-U2/U12	52.2345	5	30	0	3	11	2	thyroid,testes	68.9655	7	3	C	Unannotated
SHPRH	chr6:146254316-146256043	chr6	-	146254316	146256043	1727	GGTT	Non-U2/U12	38.6487	4	10	1	0	11	1	kidney	38.3903	0	7	A	Unannotated
SIRT2	chr19:39384171-39384458	chr19	-	39384171	39384458	287	GTGG	U2_GTAG	72.5673	33	4	0	11	0	0	0	63.7631	0	1	None	Unannotated
SIRT2	chr19:39384536-39390145	chr19	-	39384536	39390145	5609	GTGG	U2_GTAG	71.9934	4	0	0	6	3	0	0	54.1986	1	2	C	Unannotated
SIRT2	chr19:39384172-39384458	chr19	-	39384172	39384458	286	GTCG	U2_GTAG	75.0693	17	3	0	2	0	0	0	63.6364	2	1	None	Unannotated
SIRT2	chr19:39369516-39369610	chr19	-	39369516	39369610	94	ACAC	Non-U2/U12	66.6363	51	22	0	6	0	0	0	53.1915	9	1	None	Unannotated
SKA2L	chr9:125524266+125524443	chr9	+	125524266	125524443	177	AAAT	Non-U2/U12	51.7684	11	19	0	0	0	0	0	37.2881	0	1	None	Unannotated
SKP1	chr5:133496823-133502864	chr5	-	133496823	133502864	6041	AAGT	Non-U2/U12	39.1354	18	0	0	0	10	2	ovary,testes	41.2349	1	4	A	Unannotated
SKP1	chr5:133496823-133502863	chr5	-	133496823	133502863	6040	AAGT	Non-U2/U12	30.0029	19	0	0	5	27	4	heart,adipose,breast,testes	41.2417	1	5	A	Unannotated
SKP1	chr5:133496823-133502861	chr5	-	133496823	133502861	6038	GGGT	Non-U2/U12	42.1625	62	0	0	14	418	16	thyroid,heart,testes,skeletal_muscle,adipose,white_blood_cells,brain,lymph_node,colon,breast,lung,adrenal,prostate,ovary,kidney,liver	41.2554	0	7	A	Unannotated
SKP1	chr5:133493461-133494148	chr5	-	133493461	133494148	687	CATT	Non-U2/U12	25.3228	3	0	0	6	7	1	kidney	35.6623	0	2	C	Unannotated
SKP1	chr5:133493458-133494145	chr5	-	133493458	133494145	687	GTGG	U2_GTAG	75.663	0	0	0	3	5	1	lung	35.6623	1	1	None	Unannotated
SKP1	chr5:133493156-133494170	chr5	-	133493156	133494170	1014	CTGG	Non-U2/U12	51.2161	0	0	0	6	27	3	thyroid,brain,colon	36.785	4	1	None	Unannotated
SKP1	chr5:133509713-133512546	chr5	-	133509713	133512546	2833	CGAG	Non-U2/U12	50.1111	0	0	0	3	7	1	lung	42.1814	0	1	None	Unannotated
SLC24A6	chr12:113758491-113758654	chr12	-	113758491	113758654	163	GTAT	U12_GTAG	82.3503	8	24	6	12	327	14	thyroid,testes,skeletal_muscle,adipose,white_blood_cells,lymph_node,colon,breast,lung,adrenal,prostate,ovary,kidney,liver	62.5767	1	2	G	ENST00000552014.1,ENST00000546737.1,ENST00000549181.1,ENST00000202831.3,ENST00000550672.1,ENST00000549605.1,ENST00000553238.1
SLC25A1	chr22:19164006-19164090	chr22	-	19164006	19164090	84	GTGG	Non-U2/U12	63.0362	29	49	0	1	134	11	thyroid,testes,white_blood_cells,lymph_node,colon,breast,adrenal,prostate,ovary,kidney,liver	70.2381	2	2	G	Unannotated
SLC25A28	chr10:101371216-101372299	chr10	-	101371216	101372299	1083	GTTG	U2_GTAG	75.922	3	10	0	3	51	5	heart,ovary,adipose,liver,testes	43.398	2	2	G	Unannotated
SLC25A28	chr10:101371204-101372299	chr10	-	101371204	101372299	1095	GTTG	U2_GTAG	79.186	9	1	0	0	20	4	heart,lymph_node,lung,testes	43.5616	1	1	None	Unannotated
SLC25A3	chr12:98995056+98995142	chr12	+	98995056	98995142	86	AAAC	Non-U2/U12	35.4448	0	1	0	3	19	3	heart,adrenal,breast	30.2326	0	1	None	Unannotated
SLC25A39	chr17:42397489-42397569	chr17	-	42397489	42397569	80	TTAC	Non-U2/U12	50.0492	0	0	0	3	3	1	testes	67.5	1	2	T	Unannotated
SLC25A5	chrX:118604111+118604337	chrX	+	118604111	118604337	226	TAGA	Non-U2/U12	30.5399	8	0	0	4	0	0	0	40.2655	0	3	G	Unannotated
SLC26A2	chr5:149363389+149363956	chr5	+	149363389	149363956	567	TCGC	Non-U2/U12	49.7084	4	0	1	2	19	4	lung,prostate,adipose,white_blood_cells	40.388	4	2	C	Unannotated
SLC35B2	chr6:44224615-44224918	chr6	-	44224615	44224918	303	GGAG	U2_GTAG	84.2855	1	14	2	11	12	3	adrenal,lymph_node,adipose	67.9868	2	1	None	Unannotated
SLC35E2	chr1:1666274-1669088	chr1	-	1666274	1669088	2814	GGAG	U2_GTAG	79.0689	3	0	0	1	14	2	brain,ovary	49.8579	3	2	G	Unannotated
SLC35F5	chr2:114503915-114508001	chr2	-	114503915	114508001	4086	GTGT	Non-U2/U12	56.549	13	5	0	2	30	2	prostate,skeletal_muscle	39.0357	1	6	T	Unannotated
SLC41A1	chr1:205759852-205759900	chr1	-	205759852	205759900	48	AACA	Non-U2/U12	53.2023	6	19	0	0	3	1	heart	54.1667	4	1	None	Unannotated
SLC6A8	chrX:152959472+152959585	chrX	+	152959472	152959585	113	GTGT	Non-U2/U12	53.3875	0	0	0	4	3	1	thyroid	71.6814	0	2	T	Unannotated
SLC9A3R1	chr17:72765032+72765118	chr17	+	72765032	72765118	86	ATGC	Non-U2/U12	34.4044	1	74	0	0	8	2	lymph_node,breast	63.9535	2	1	None	Unannotated
SMAD2	chr18:45394827-45395613	chr18	-	45394827	45395613	786	GTGT	U2_GTAG	66.0132	0	0	0	3	3	1	ovary	31.8066	0	3	T	Unannotated
SMARCA4	chr19:11145808+11151973	chr19	+	11145808	11151973	6165	GTTG	U2_GTAG	66.9157	390	158	6	28	419	16	thyroid,heart,testes,skeletal_muscle,adipose,white_blood_cells,brain,lymph_node,colon,breast,lung,adrenal,prostate,ovary,kidney,liver	49.635	1	1	None	ENST00000589677.1,ENST00000450717.3,ENST00000592604.1,ENST00000585799.1,ENST00000413806.3,ENST00000541122.2,ENST00000592158.1
SMC3	chr10:112356308+112357896	chr10	+	112356308	112357896	1588	ATAT	U12_ATAC	74.7558	1187	326	6	22	2319	16	thyroid,heart,testes,skeletal_muscle,adipose,white_blood_cells,brain,lymph_node,colon,breast,lung,adrenal,prostate,ovary,kidney,liver	35.6423	0	3	A	ENST00000361804.4
SMC3	chr10:112356308+112357894	chr10	+	112356308	112357894	1586	ATAT	U12_ATAC	80.6609	19	0	0	0	16	2	lymph_node,colon	35.6873	2	4	A	Unannotated
SMEK2	chr2:55786106-55791449	chr2	-	55786106	55791449	5343	GGTT	Non-U2/U12	41.9575	22	0	0	0	73	7	thyroid,testes,lymph_node,colon,breast,ovary,white_blood_cells	43.3464	0	7	A	Unannotated
SMPDL3A	chr6:123111050+123116821	chr6	+	123111050	123116821	5771	GGAG	U2_GTAG	84.1036	9	1	0	4	24	5	brain,adrenal,adipose,liver,colon	41.1194	4	2	G	Unannotated
SMPX	chrX:21724514-21755667	chrX	-	21724514	21755667	31153	GGTC	Non-U2/U12	40.0736	118	1	0	0	112	3	thyroid,heart,testes	40.9238	0	7	A	Unannotated
SMS	chrX:21996232+21997003	chrX	+	21996232	21997003	771	ATAA	U12_ATAC	91.0932	21	0	0	0	138	10	thyroid,testes,adipose,brain,lung,liver,colon,adrenal,prostate,ovary	41.8936	2	1	None	Unannotated
SNHG3	chr1:28834670+28835340	chr1	+	28834670	28835340	670	TGTA	Non-U2/U12	36.9409	2	0	0	7	4	1	colon	41.194	0	2	T	Unannotated
SNHG5	chr6:86386908-86387141	chr6	-	86386908	86387141	233	GTGG	U2_GTAG	70.3021	1	0	0	9	13	1	kidney	33.0472	1	1	None	Unannotated
SNHG6	chr8:67834352-67834558	chr8	-	67834352	67834558	206	GTTG	U2_GTAG	76.0456	16	0	0	4	123	10	thyroid,heart,brain,lymph_node,colon,liver,lung,adrenal,prostate,ovary	37.3786	1	2	A	Unannotated
SNRNP27	chr2:70124588+70131384	chr2	+	70124588	70131384	6796	GTTA	Non-U2/U12	63.2421	6	0	0	3	12	2	thyroid,testes	40.6416	2	4	A	Unannotated
SNRNP70	chr19:49593606+49593722	chr19	+	49593606	49593722	116	GAAG	U2_GTAG	82.0251	6	8	0	3	20	3	thyroid,prostate,white_blood_cells	47.4138	2	1	None	Unannotated
SNRPG	chr2:70516503-70520749	chr2	-	70516503	70520749	4246	GTGA	U2_GTAG	64.8129	10	0	0	4	19	1	testes	41.2388	1	5	A	Unannotated
SNX1	chr15:64424022+64426958	chr15	+	64424022	64426958	2936	GCGG	Non-U2/U12	59.5778	58	65	0	0	0	0	0	51.3965	9	2	G	Unannotated
SNX17	chr2:27597042+27597213	chr2	+	27597042	27597213	171	GTGT	Non-U2/U12	51.6845	0	2	0	20	8	2	adrenal,testes	43.2749	1	3	T	Unannotated
SNX6	chr14:35050805-35055433	chr14	-	35050805	35055433	4628	AAGG	Non-U2/U12	39.5672	18	0	0	1	326	15	thyroid,heart,testes,adipose,white_blood_cells,brain,lymph_node,colon,breast,lung,adrenal,prostate,ovary,kidney,liver	45.6569	0	7	T	Unannotated
SOD2	chr6:160100851-160101824	chr6	-	160100851	160101824	973	GGCT	Non-U2/U12	56.2837	1	0	0	5	25	2	prostate,skeletal_muscle	37.9239	4	1	None	Unannotated
SOX30	chr5:157079090-157079163	chr5	-	157079090	157079163	73	TTTC	Non-U2/U12	53.9896	0	0	0	3	6	1	testes	64.3836	3	5	C	Unannotated
SPAG16	chr2:214162079+214174781	chr2	+	214162079	214174781	12702	TGCA	Non-U2/U12	31.1915	0	0	0	4	3	1	testes	34.53	0	3	T	Unannotated
SPARCL1	chr4:88420735-88450194	chr4	-	88420735	88450194	29459	AAAT	Non-U2/U12	42.4747	0	0	0	3	13	2	brain,colon	39.241	1	1	None	Unannotated
SPARCL1	chr4:88420739-88450199	chr4	-	88420739	88450199	29460	AAAC	Non-U2/U12	40.4572	7	0	0	3	22	3	prostate,lymph_node,colon	39.243	1	2	A	Unannotated
SPATA7	chr14:88894043+88895691	chr14	+	88894043	88895691	1648	ATAG	U2_GTAG	74.9235	95	26	1	5	96	10	thyroid,heart,testes,brain,lymph_node,lung,breast,adrenal,prostate,kidney	32.5243	0	1	None	Unannotated
SPG21	chr15:65268892-65273201	chr15	-	65268892	65273201	4309	GTGT	Non-U2/U12	59.4448	0	0	0	3	7	1	colon	43.6992	1	2	T	Unannotated
SPOP	chr17:47688677-47688785	chr17	-	47688677	47688785	108	GCCG	Non-U2/U12	66.4202	0	33	0	0	14	1	prostate	53.7037	6	2	G	Unannotated
SPP1	chr4:88902946+88903639	chr4	+	88902946	88903639	693	CCAT	Non-U2/U12	41.5964	6	0	0	5	20	1	kidney	32.1789	2	2	T	Unannotated
SPP1	chr4:88898100+88898209	chr4	+	88898100	88898209	109	AGAA	Non-U2/U12	37.5995	0	0	0	3	5	1	kidney	33.945	0	2	C	Unannotated
SRGN	chr10:70856987+70863627	chr10	+	70856987	70863627	6640	GTGA	Non-U2/U12	59.2604	10	26	0	0	36	4	lung,adipose,white_blood_cells,kidney	45.0753	0	2	C	Unannotated
SRP14	chr15:40328586-40328607	chr15	-	40328586	40328607	21	CAAG	Non-U2/U12	54.4031	5	0	0	3	0	0	0	71.4286	9	1	None	Unannotated
SRP9	chr1:225971070+225976942	chr1	+	225971070	225976942	5872	GTGT	Non-U2/U12	54.7657	3	0	0	12	2	0	0	42.047	3	2	T	Unannotated
SRP9P1	chr10:93565996-93566003	chr10	-	93565996	93566003	7	ATAA	Non-U2/U12	40.0635	660	0	0	6	0	0	0	28.5714	2	1	None	Unannotated
SRPK1	chr6:35858818-35888244	chr6	-	35858818	35888244	29426	GTTG	U2_GTAG	68.1982	12	18	1	10	96	9	thyroid,testes,adipose,brain,lung,breast,ovary,adrenal,white_blood_cells	41.1745	1	2	A	ENST00000423325.2
SRPR	chr11:126134434-126134841	chr11	-	126134434	126134841	407	GGAG	U2_GTAG	77.3502	16	23	0	0	26	4	thyroid,lymph_node,testes,kidney	43.2432	1	1	None	Unannotated
SRRM1	chr1:24972561+24973155	chr1	+	24972561	24973155	594	AATC	Non-U2/U12	42.3763	17	0	0	5	7	0	0	44.2761	1	6	A	Unannotated
SRRT	chr7:100485480+100485662	chr7	+	100485480	100485662	182	GTTG	U2_GTAG	65.5775	132	140	7	67	2601	16	thyroid,heart,testes,skeletal_muscle,adipose,white_blood_cells,brain,lymph_node,colon,breast,lung,adrenal,prostate,ovary,kidney,liver	54.3956	0	1	None	ENST00000478693.1,ENST00000388793.4,ENST00000445337.1,ENST00000448764.1,ENST00000347433.4
SRSF1	chr17:56081429-56081507	chr17	-	56081429	56081507	78	AGCC	Non-U2/U12	62.4536	3	1035	0	0	104	8	heart,testes,brain,lung,breast,adrenal,prostate,kidney	35.8974	7	1	None	Unannotated
SRSF12	chr6:89815249-89816872	chr6	-	89815249	89816872	1623	ATAT	U12_ATAC	91.4868	24	1	8	19	203	8	thyroid,heart,testes,brain,lymph_node,adrenal,prostate,ovary	35.4282	2	2	A	ENST00000452027.2
SRSF2	chr17:74731661-74731841	chr17	-	74731661	74731841	180	ATAA	Non-U2/U12	51.0805	6	217	3	3	8	1	ovary	37.7778	9	2	A	Unannotated
SRSF5	chr14:70235000+70235322	chr14	+	70235000	70235322	322	TAGA	Non-U2/U12	35.9299	11	4	0	0	3	1	adrenal	39.7516	0	2	G	Unannotated
SRSF5	chr14:70235389+70235513	chr14	+	70235389	70235513	124	AGTA	Non-U2/U12	40.789	29	4	0	2	17	1	lung	39.5161	1	3	G	Unannotated
SRSF7	chr2:38976847-38977156	chr2	-	38976847	38977156	309	AGAG	Non-U2/U12	54.1937	0	3	0	3	0	0	0	35.2751	0	2	A	Unannotated
SSBP1	chr7:141438989+141441968	chr7	+	141438989	141441968	2979	GGAG	U2_GTAG	68.1725	15	7	0	1	28	6	thyroid,testes,colon,breast,ovary,adrenal	38.3014	1	1	None	Unannotated
SSR1	chr6:7303871-7310151	chr6	-	7303871	7310151	6280	TGTA	Non-U2/U12	31.6397	14	2	0	6	0	0	0	40.9713	0	2	T	Unannotated
SSRP1	chr11:57102721-57103203	chr11	-	57102721	57103203	482	GTTG	U2_GTAG	76.4652	4	62	0	16	61	7	heart,skeletal_muscle,adipose,lymph_node,lung,ovary,prostate	66.805	1	2	A	Unannotated
ST3GAL4	chr11:126276918+126277128	chr11	+	126276918	126277128	210	GTCG	U2_GTAG	76.5126	1	0	4	2	29	5	colon,testes,adipose,liver,kidney	50.4762	1	2	A	ENST00000356132.4
STAG2	chrX:123156402+123189978	chrX	+	123156402	123189978	33576	GCGG	U2_GTAG	71.4829	0	4	1	5	0	0	0	35.6862	1	1	None	Unannotated
STAM2	chr2:152976712-152976776	chr2	-	152976712	152976776	64	AGTG	Non-U2/U12	57.139	1	0	0	3	4	1	breast	50	4	1	None	Unannotated
STARD10	chr11:72492243-72492290	chr11	-	72492243	72492290	47	GCGG	Non-U2/U12	50.0013	11	51	0	3	1	0	0	74.4681	6	1	None	Unannotated
STARD7	chr2:96860744-96861078	chr2	-	96860744	96861078	334	GTGT	U2_GTAG	66.8989	0	1	0	5	13	1	thyroid	40.1198	0	4	T	Unannotated
STAT3	chr17:40497618-40498609	chr17	-	40497618	40498609	991	GAGG	Non-U2/U12	54.362	89	100	2	5	0	0	0	45.005	9	1	None	Unannotated
STAU1	chr20:47770610-47790732	chr20	-	47770610	47790732	20122	GGGC	Non-U2/U12	44.0831	54	4	0	4	78	8	testes,adipose,lymph_node,breast,ovary,prostate,adrenal,kidney	41.5863	0	7	A	Unannotated
STAU1	chr20:47782824-47790732	chr20	-	47782824	47790732	7908	GGTT	Non-U2/U12	36.794	5	0	1	2	5	1	testes	39.3273	0	7	A	Unannotated
STAU2	chr8:74650583-74651990	chr8	-	74650583	74651990	1407	GTGT	Non-U2/U12	62.4259	3	0	0	4	0	0	0	36.1052	0	4	T	Unannotated
STIP1	chr11:63965067+63965326	chr11	+	63965067	63965326	259	GTGA	Non-U2/U12	58.8463	0	0	0	5	3	1	breast	49.8069	2	2	A	Unannotated
STMN1	chr1:26227580-26227984	chr1	-	26227580	26227984	404	AAAC	Non-U2/U12	48.2613	5	0	0	3	2	0	0	40.3465	1	1	None	Unannotated
SUB1	chr5:32591787+32599063	chr5	+	32591787	32599063	7276	TCTG	Non-U2/U12	45.6692	3	0	0	3	0	0	0	38.0154	0	2	T	Unannotated
SUB1	chr5:32588688+32591667	chr5	+	32588688	32591667	2979	AGTA	Non-U2/U12	46.9466	3	0	0	5	14	2	lymph_node,liver	38.6371	1	4	A	Unannotated
SURF4	chr9:136239529-136242090	chr9	-	136239529	136242090	2561	GGAG	U2_GTAG	86.6768	4	0	1	4	9	1	testes	46.9738	3	4	A	Unannotated
SUSD4	chr1:223402736-223437971	chr1	-	223402736	223437971	35235	GTTG	U2_GTAG	77.0685	4	4	2	4	78	5	brain,ovary,colon,testes,kidney	44.1606	1	3	C	ENST00000484758.1
SUV420H2	chr19:55855211+55855338	chr19	+	55855211	55855338	127	GTTG	U2_GTAG	75.8239	0	7	0	3	23	2	prostate,lung	62.9921	3	2	G	Unannotated
SYNCRIP	chr6:86321807-86321935	chr6	-	86321807	86321935	128	CTGG	Non-U2/U12	45.3337	1	0	0	6	41	4	heart,adrenal,colon,white_blood_cells	33.5938	1	2	C	Unannotated
SYT11	chr1:155850414+155850979	chr1	+	155850414	155850979	565	GCGG	Non-U2/U12	51.8657	18	0	0	2	89	7	heart,adipose,brain,lymph_node,colon,white_blood_cells,adrenal	43.3628	1	3	G	Unannotated
SYTL2	chr11:85429886-85430036	chr11	-	85429886	85430036	150	GAAG	U2_GTAG	67.4764	5	0	0	3	7	1	testes	44	0	2	A	Unannotated
SZT2	chr1:43911915+43912045	chr1	+	43911915	43912045	130	GATG	Non-U2/U12	56.6636	0	56	0	0	24	4	thyroid,brain,lymph_node,adipose	54.6154	5	2	G	Unannotated
TADA2A	chr17:35818689+35822182	chr17	+	35818689	35822182	3493	GTGA	U2_GTAG	63.8867	32	6	0	1	9	1	prostate	44.3458	1	7	A	Unannotated
TADA3	chr3:9828794-9828884	chr3	-	9828794	9828884	90	AGTA	Non-U2/U12	29.4879	3	0	0	6	0	0	0	58.8889	1	2	A	Unannotated
TAF1B	chr2:10051685+10053285	chr2	+	10051685	10053285	1600	GGTC	Non-U2/U12	44.2827	8	3	0	0	16	2	thyroid,adipose	37.0625	0	7	A	Unannotated
TAF4	chr20:60575308-60575604	chr20	-	60575308	60575604	296	CGGT	Non-U2/U12	30.3258	4	10	0	0	63	4	thyroid,lymph_node,testes,kidney	45.9459	0	7	A	Unannotated
TAGLN2	chr1:159889167-159889452	chr1	-	159889167	159889452	285	AGCA	Non-U2/U12	40.7152	3	0	0	5	0	0	0	55.0877	1	2	G	Unannotated
TALDO1	chr11:760252+763343	chr11	+	760252	763343	3091	AGAG	Non-U2/U12	56.1873	2	3	0	6	1	0	0	53.0249	0	2	A	Unannotated
TANK	chr2:162036269+162059995	chr2	+	162036269	162059995	23726	AAGC	Non-U2/U12	35.5855	20	3	0	0	8	1	lung	36.1249	1	3	A	Unannotated
TBC1D15	chr12:72291721+72300803	chr12	+	72291721	72300803	9082	GTAA	U2_GTAG	67.4408	3	4	0	0	0	0	0	36.8751	0	3	A	Unannotated
TBC1D4	chr13:75880609-75884076	chr13	-	75880609	75884076	3467	TTTT	Non-U2/U12	54.777	21	0	4	0	16	1	brain	33.1122	0	2	G	Unannotated
TBK1	chr12:64860860+64868008	chr12	+	64860860	64868008	7148	TGTA	Non-U2/U12	26.2602	3	3	0	1	0	0	0	40.7247	0	2	T	Unannotated
TBL2	chr7:72984708-72984863	chr7	-	72984708	72984863	155	AATG	Non-U2/U12	50.7102	0	5	0	10	3	0	0	59.3548	5	1	None	Unannotated
TBRG1	chr11:124493129+124494798	chr11	+	124493129	124494798	1669	GTAT	U2_GTAG	69.5434	0	1	0	3	6	1	colon	37.5674	3	3	T	Unannotated
TBX3	chr12:115114277-115115385	chr12	-	115114277	115115385	1108	GGAC	Non-U2/U12	48.3614	19	0	0	0	266	11	thyroid,heart,testes,adipose,colon,breast,lung,adrenal,prostate,ovary,kidney	43.5921	0	7	A	Unannotated
TC2N	chr14:92251704-92253854	chr14	-	92251704	92253854	2150	AAGG	Non-U2/U12	37.4365	3	0	0	0	104	10	thyroid,testes,lung,breast,colon,ovary,prostate,adrenal,kidney,white_blood_cells	33.3488	0	7	T	Unannotated
TCOF1	chr5:149776406+149776716	chr5	+	149776406	149776716	310	TGTC	Non-U2/U12	31.1424	0	1	0	7	16	2	lung,testes	57.7419	0	21	A	Unannotated
TCOF1	chr5:149751713+149776297	chr5	+	149751713	149776297	24584	GGAG	Non-U2/U12	53.7154	3	8	0	3	0	0	0	53.543	8	3	G	Unannotated
TCP1	chr6:160201119-160201475	chr6	-	160201119	160201475	356	AGAG	Non-U2/U12	49.4175	25	0	0	0	24	3	thyroid,adipose,kidney	31.7416	0	4	A	Unannotated
TCTN1	chr12:111079432+111080053	chr12	+	111079432	111080053	621	ATAT	U12_ATAC	84.45	160	61	8	25	703	14	thyroid,heart,testes,adipose,brain,lymph_node,colon,breast,lung,adrenal,prostate,ovary,kidney,liver	44.2834	0	4	G	ENST00000397655.3,ENST00000480648.1,ENST00000495659.2,ENST00000397659.4,ENST00000397656.4,ENST00000551590.1
TCTN3	chr10:97442952-97443278	chr10	-	97442952	97443278	326	GTGG	U12_GTAG	85.5783	630	44	9	23	1484	16	thyroid,heart,testes,skeletal_muscle,adipose,white_blood_cells,brain,lymph_node,colon,breast,lung,adrenal,prostate,ovary,kidney,liver	33.7423	0	2	A	ENST00000265993.8,ENST00000430368.1
TET1	chr10:70392169+70392284	chr10	+	70392169	70392284	115	TCTA	Non-U2/U12	40.6898	75	22	0	0	0	0	0	40.8696	0	2	G	Unannotated
TEX101	chr19:43919190+43920032	chr19	+	43919190	43920032	842	GAAG	U2_GTAG	85.4349	26	0	3	19	300	1	testes	55.5819	2	1	None	ENST00000598265.1
TFAM	chr10:60148020+60148430	chr10	+	60148020	60148430	410	GTGA	Non-U2/U12	60.5083	15	0	0	3	36	4	thyroid,adrenal,ovary,skeletal_muscle	35.8537	1	6	A	Unannotated
TFAM	chr10:60148578+60150524	chr10	+	60148578	60150524	1946	AGAG	Non-U2/U12	49.1473	12	17	0	3	7	1	breast	34.5324	0	9	A	Unannotated
TFG	chr3:100438900+100447554	chr3	+	100438900	100447554	8654	TGCA	Non-U2/U12	34.4837	2	0	0	5	10	1	skeletal_muscle	36.4571	0	2	T	Unannotated
TH1L	chr20:57568731+57569164	chr20	+	57568731	57569164	433	TTAG	U2_GTAG	71.535	21	100	0	2	27	3	thyroid,lung,adipose	48.2679	1	3	G	Unannotated
THOC2	chrX:122744818-122745290	chrX	-	122744818	122745290	472	ATAT	U12_ATAC	89.863	14	5	0	1	11	2	colon,kidney	39.6186	0	1	None	Unannotated
THOC2	chrX:122744808-122745290	chrX	-	122744808	122745290	482	ATAA	U12_ATAC	86.0247	242	110	0	2	322	13	thyroid,heart,testes,adipose,white_blood_cells,brain,colon,breast,adrenal,prostate,ovary,kidney,liver	39.4191	1	1	None	ENST00000455053.1,ENST00000416618.1
THOC7	chr3:63849489-63849498	chr3	-	63849489	63849498	9	CCCG	Non-U2/U12	39.4291	0	7	0	4	0	0	0	100	18	2	C	Unannotated
THRA	chr17:38246243+38246397	chr17	+	38246243	38246397	154	GATG	Non-U2/U12	54.8912	5	0	3	0	0	0	0	44.1558	9	1	None	Unannotated
THRSP	chr11:77775383+77778704	chr11	+	77775383	77778704	3321	GAAG	U2_GTAG	73.3441	14	0	0	0	13	2	thyroid,breast	47.9675	1	2	G	Unannotated
TKT	chr3:53260893-53262071	chr3	-	53260893	53262071	1178	GTGA	U2_GTAG	64.6584	7	0	0	3	5	0	0	55.7725	0	3	A	Unannotated
TLN1	chr9:35720505-35720808	chr9	-	35720505	35720808	303	GTGA	U2_GTAG	65.0373	30	14	0	0	34	5	prostate,ovary,lymph_node,adipose,breast	47.8548	0	6	A	Unannotated
TLN1	chr9:35706896-35707068	chr9	-	35706896	35707068	172	GTGG	U2_GTAG	66.5424	5	3	0	0	0	0	0	55.2326	2	2	G	Unannotated
TM9SF2	chr13:100172379+100181718	chr13	+	100172379	100181718	9339	TAAC	Non-U2/U12	51.9228	5	4	0	0	0	0	0	43.9126	0	2	A	Unannotated
TM9SF2	chr13:100169937+100172292	chr13	+	100169937	100172292	2355	AATT	Non-U2/U12	38.1443	0	0	0	5	14	2	colon,breast	35.2866	1	2	T	Unannotated
TMBIM4	chr12:66531945-66532503	chr12	-	66531945	66532503	558	GTGT	U2_GTAG	66.1044	1	25	2	12	41	5	ovary,prostate,breast,kidney,white_blood_cells	29.7491	0	9	T	Unannotated
TMBIM6	chr12:50155560+50156654	chr12	+	50155560	50156654	1094	AGTA	Non-U2/U12	36.8897	4	1	1	5	12	1	thyroid	41.8647	1	3	A	Unannotated
TMCO5A	chr15:38226891+38227457	chr15	+	38226891	38227457	566	GGAG	U2_GTAG	73.1645	21	0	1	3	48	1	testes	34.9823	4	4	G	Unannotated
TMED7	chr5:114961465-114961540	chr5	-	114961465	114961540	75	ACAG	Non-U2/U12	57.9996	5	87	0	5	0	0	0	76	10	1	None	Unannotated
TMEM160	chr19:47549424-47549878	chr19	-	47549424	47549878	454	AGAG	Non-U2/U12	54.0187	0	26	0	1	4	1	thyroid	62.5551	7	1	None	Unannotated
TMEM181	chr6:159049522+159050764	chr6	+	159049522	159050764	1242	ATAG	U12_GTAG	86.8105	8	0	0	0	28	3	brain,ovary,adipose	55.7166	0	2	T	Unannotated
TMEM185AL	chrX:148853774+148853852	chrX	+	148853774	148853852	78	TTAC	Non-U2/U12	65.4061	1	0	0	3	8	1	ovary	67.9487	7	2	C	Unannotated
TMEM44	chr3:194309365-194325015	chr3	-	194309365	194325015	15650	GTGG	U2_GTAG	65.9609	17	0	0	3	2	0	0	48.5879	2	2	G	Unannotated
TMEM56	chr1:95603954+95609446	chr1	+	95603954	95609446	5492	GGAG	U2_GTAG	85.6433	7	0	0	0	13	2	heart,liver	37.1449	3	2	G	Unannotated
TMEM66	chr8:29921426-29923502	chr8	-	29921426	29923502	2076	TAAT	Non-U2/U12	39.4571	26	0	0	0	8	2	ovary,liver	36.9942	0	2	G	Unannotated
TMOD1	chr9:100331319+100353565	chr9	+	100331319	100353565	22246	GTTG	U2_GTAG	82.3542	14	1	0	0	32	3	brain,skeletal_muscle,heart	45.3475	1	1	None	Unannotated
TMOD3	chr15:52161569+52179783	chr15	+	52161569	52179783	18214	GGAC	Non-U2/U12	53.0722	9	11	0	0	15	3	lung,colon,kidney	41.2155	0	9	A	Unannotated
TMSB4X	chrX:12994480+12994896	chrX	+	12994480	12994896	416	GTGC	Non-U2/U12	60.1115	9	0	0	6	1	0	0	41.1058	1	3	A	Unannotated
TMSB4X	chrX:12994479+12994895	chrX	+	12994479	12994895	416	AGAG	Non-U2/U12	46.8659	78	0	0	4	35	3	lung,prostate,adipose	40.8654	0	2	A	Unannotated
TMSB4X	chrX:12994478+12994893	chrX	+	12994478	12994893	415	AAAC	Non-U2/U12	48.6258	69	0	0	8	7	1	white_blood_cells	40.7229	1	2	A	Unannotated
TMX1	chr14:51716483+51721059	chr14	+	51716483	51721059	4576	GTGA	U2_GTAG	65.8633	6	0	1	2	23	3	heart,colon,liver	37.1722	1	6	A	Unannotated
TNPO1	chr5:72144325+72147064	chr5	+	72144325	72147064	2739	GTTG	U12_GTAG	83.2007	23	0	0	33	34	4	thyroid,heart,prostate,lung	43.3735	0	2	A	ENST00000518279.1
TNS1	chr2:218678032-218678408	chr2	-	218678032	218678408	376	GGCC	Non-U2/U12	45.5809	32	0	0	1	316	11	thyroid,heart,testes,adipose,brain,colon,breast,adrenal,prostate,ovary,kidney	57.1809	0	7	A	Unannotated
TNS1	chr2:218678029-218678408	chr2	-	218678029	218678408	379	GGGG	Non-U2/U12	50.1679	7	0	0	0	14	3	adipose,breast,testes	57.2559	0	7	A	Unannotated
TOMM7	chr7:22857667-22862347	chr7	-	22857667	22862347	4680	GGAG	U2_GTAG	80.5635	30	7	0	0	972	15	thyroid,heart,testes,skeletal_muscle,adipose,brain,lymph_node,colon,breast,lung,adrenal,prostate,ovary,kidney,white_blood_cells	44.6154	3	2	G	Unannotated
TOP2B	chr3:25654199-25656695	chr3	-	25654199	25656695	2496	GTGA	Non-U2/U12	59.2522	9	3	0	2	0	0	0	30.8494	0	2	A	Unannotated
TOX4	chr14:21961044+21961072	chr14	+	21961044	21961072	28	TTTG	Non-U2/U12	52.0308	31	0	0	1	120	11	thyroid,heart,testes,skeletal_muscle,adipose,brain,lymph_node,lung,white_blood_cells,adrenal,kidney	64.2857	2	1	None	Unannotated
TPI1	chr12:6979575+6979660	chr12	+	6979575	6979660	85	CCTG	Non-U2/U12	61.7042	32	0	0	3	0	0	0	55.2941	8	1	None	Unannotated
TPI1	chr12:6978938+6979214	chr12	+	6978938	6979214	276	TAGC	Non-U2/U12	32.6821	9	0	0	6	2	0	0	53.6232	0	2	G	Unannotated
TPI1	chr12:6978147+6978258	chr12	+	6978147	6978258	111	TCCT	Non-U2/U12	39.271	6	0	0	3	0	0	0	58.5586	1	2	T	Unannotated
TPM3	chr1:154143189-154144507	chr1	-	154143189	154144507	1318	AAAC	Non-U2/U12	45.4273	6	0	1	5	2	0	0	44.0819	1	3	A	Unannotated
TPM3	chr1:154143189-154144508	chr1	-	154143189	154144508	1319	AAAC	Non-U2/U12	47.1004	21	0	0	4	0	0	0	44.0485	1	2	A	Unannotated
TPM3	chr1:154143186-154143887	chr1	-	154143186	154143887	701	TAGT	Non-U2/U12	36.4994	24	0	0	0	38	4	thyroid,brain,skeletal_muscle,heart	43.3666	0	2	G	Unannotated
TPR	chr1:186318534-186318675	chr1	-	186318534	186318675	141	GGTG	Non-U2/U12	55.1004	0	6	0	5	0	0	0	52.4823	7	3	G	Unannotated
TPRKB	chr2:73956431-73957685	chr2	-	73956431	73957685	1254	TTGA	Non-U2/U12	38.0475	0	0	1	3	30	3	ovary,white_blood_cells,testes	33.4131	0	3	G	Unannotated
TPT1	chr13:45914919-45915176	chr13	-	45914919	45915176	257	GTGA	Non-U2/U12	46.9779	4	0	0	4	0	0	0	73.1518	0	3	C	Unannotated
TPT1	chr13:45913737-45914129	chr13	-	45913737	45914129	392	CGAG	Non-U2/U12	52.5699	4	0	0	6	1	0	0	31.8878	0	2	A	Unannotated
TPT1	chr13:45912909-45913629	chr13	-	45912909	45913629	720	AATT	Non-U2/U12	49.5116	62	0	0	7	128	12	thyroid,heart,skeletal_muscle,adipose,lymph_node,colon,breast,lung,adrenal,prostate,ovary,white_blood_cells	36.5278	1	1	None	Unannotated
TPT1	chr13:45913733-45914128	chr13	-	45913733	45914128	395	GTTC	Non-U2/U12	51.79	14	0	0	17	2	0	0	31.6456	4	3	A	Unannotated
TPT1	chr13:45912910-45913631	chr13	-	45912910	45913631	721	GTGT	Non-U2/U12	59.5282	11	0	0	9	12	2	adrenal,liver	36.6158	0	1	None	Unannotated
TPT1	chr13:45914918-45915176	chr13	-	45914918	45915176	258	GTAC	Non-U2/U12	58.8902	22	0	0	106	0	0	0	73.2558	2	2	C	Unannotated
TPT1	chr13:45913736-45914128	chr13	-	45913736	45914128	392	GTGA	Non-U2/U12	60.8175	108	0	0	21	161	12	thyroid,heart,testes,skeletal_muscle,adipose,lymph_node,lung,breast,adrenal,prostate,ovary,kidney	31.6327	0	1	None	Unannotated
TPT1	chr13:45914317-45914846	chr13	-	45914317	45914846	529	GTAT	U2_GTAG	74.9138	2	0	0	3	6	1	colon	53.3081	1	3	G	Unannotated
TPT1	chr13:45914920-45915177	chr13	-	45914920	45915177	257	CGAG	Non-U2/U12	40.4802	6	0	0	5	4	0	0	73.5409	0	1	None	Unannotated
TRA2B	chr3:185639917-185641583	chr3	-	185639917	185641583	1666	GTTG	U2_GTAG	75.341	6	22	0	0	23	3	brain,adipose,liver	39.916	0	4	A	Unannotated
TRAF3	chr14:103361610+103363597	chr14	+	103361610	103363597	1987	GAAG	U2_GTAG	87.0079	17	38	0	0	13	2	adipose,testes	43.4323	4	2	G	Unannotated
TRAF7	chr16:2224334+2225112	chr16	+	2224334	2225112	778	GTGG	U2_GTAG	68.7015	3	0	0	10	0	0	0	61.1825	2	3	G	Unannotated
TRAP1	chr16:3739138-3740828	chr16	-	3739138	3740828	1690	GGAG	U2_GTAG	77.0839	0	0	0	5	13	1	skeletal_muscle	50.2367	3	2	G	Unannotated
TRAPPC5	chr19:7747404+7747434	chr19	+	7747404	7747434	30	TCCG	Non-U2/U12	59.249	9	131	0	4	20	3	lymph_node,adipose,white_blood_cells	66.6667	8	2	G	Unannotated
TRBV6-1	chr7:142028222+142028311	chr7	+	142028222	142028311	89	GCCT	Non-U2/U12	61.629	0	0	5	4	41	3	adrenal,lymph_node,white_blood_cells	53.9326	3	3	G	Unannotated
TRDN	chr6:123714823-123759209	chr6	-	123714823	123759209	44386	AGAA	Non-U2/U12	46.5163	38	0	1	1	13	2	breast,skeletal_muscle	35.4639	2	7	A	Unannotated
TRIB3	chr20:361566+361599	chr20	+	361566	361599	33	GTCG	Non-U2/U12	64.3765	8	31	3	5	0	0	0	63.6364	67	2	G	Unannotated
TRIM25	chr17:54968661-54968724	chr17	-	54968661	54968724	63	CTAG	Non-U2/U12	57.8821	2	131	2	1	14	3	brain,adrenal,lymph_node	55.5556	4	2	C	ENST00000537230.1
TRIM41	chr5:180661345+180661931	chr5	+	180661345	180661931	586	GGAG	U2_GTAG	73.9238	1	34	0	0	44	5	thyroid,adrenal,lung,ovary,testes	64.1638	2	2	G	Unannotated
TRIM62	chr1:33611501-33613062	chr1	-	33611501	33613062	1561	CCAG	Non-U2/U12	65.6148	5	1	3	0	0	0	0	55.0288	9	2	A	Unannotated
TSC22D3	chrX:106959184-106959919	chrX	-	106959184	106959919	735	GTTG	U2_GTAG	75.7619	7	0	0	0	12	2	lymph_node,lung	67.483	2	2	G	Unannotated
TSPAN12	chr7:120496887-120497058	chr7	-	120496887	120497058	171	TTAG	U2_GTAG	79.3227	2	128	0	1	6	1	kidney	56.7251	2	1	None	Unannotated
TSPAN12	chr7:120446745-120450516	chr7	-	120446745	120450516	3771	GTGT	U2_GTAG	66.9414	3	3	0	0	0	0	0	33.625	0	2	T	Unannotated
TSPAN14	chr10:82264534+82266984	chr10	+	82264534	82266984	2450	GTGG	U2_GTAG	79.1736	5	5	0	0	8	1	thyroid	53.102	3	2	G	Unannotated
TSPAN3	chr15:77348204-77348405	chr15	-	77348204	77348405	201	GTGT	Non-U2/U12	62.1174	6	0	0	15	0	0	0	29.8507	0	2	T	Unannotated
TSPYL2	chrX:53112487+53113713	chrX	+	53112487	53113713	1226	GTTG	U12_GTAG	86.0816	40	99	1	2	841	15	thyroid,heart,testes,skeletal_muscle,adipose,brain,lymph_node,colon,breast,lung,adrenal,prostate,ovary,kidney,white_blood_cells	49.1028	0	1	None	ENST00000578306.1,ENST00000553557.1
TSR1	chr17:2236288-2236981	chr17	-	2236288	2236981	693	GGAT	Non-U2/U12	62.0581	0	4	0	0	123	13	thyroid,heart,adipose,brain,lymph_node,colon,breast,lung,adrenal,prostate,ovary,kidney,white_blood_cells	41.9913	12	2	G	Unannotated
TSTD1	chr1:161007616-161007703	chr1	-	161007616	161007703	87	GGAG	U2_GTAG	68.9222	3	0	0	5	0	0	0	58.6207	3	3	G	Unannotated
TTC38	chr22:46688786+46688875	chr22	+	46688786	46688875	89	CCAG	Non-U2/U12	57.5484	0	20	0	3	1	0	0	67.4157	5	1	None	Unannotated
TTLL4	chr2:219602360+219602409	chr2	+	219602360	219602409	49	CAAG	Non-U2/U12	64.5885	0	81	1	2	10	2	breast,testes	63.2653	8	1	None	Unannotated
TTLL6	chr17:46881290-46882133	chr17	-	46881290	46882133	843	GTTG	Non-U2/U12	69.3219	14	0	2	18	16	2	colon,testes	42.3488	1	1	None	ENST00000393382.3,ENST00000456415.1
TTR	chr18:29175213+29178525	chr18	+	29175213	29178525	3312	CACT	Non-U2/U12	46.6402	0	0	0	8	25	2	brain,liver	42.2705	2	1	None	Unannotated
TTR	chr18:29172990+29175085	chr18	+	29172990	29175085	2095	TAAA	Non-U2/U12	37.1965	6	0	0	3	0	0	0	41.2411	0	3	G	Unannotated
TTR	chr18:29172990+29175084	chr18	+	29172990	29175084	2094	TAGA	Non-U2/U12	31.6225	21	0	0	5	11	2	brain,liver	41.2607	0	3	G	Unannotated
TUBA1A	chr12:49580239-49580391	chr12	-	49580239	49580391	152	GAAT	Non-U2/U12	43.5594	1	0	0	5	17	1	brain	63.8158	3	1	None	Unannotated
TUBA1B	chr12:49522558-49522677	chr12	-	49522558	49522677	119	CTAG	U2_GTAG	71.7131	0	24	0	0	6	1	breast	52.9412	11	1	None	Unannotated
TUBB4B	chr9:140135869+140136173	chr9	+	140135869	140136173	304	GTGT	U2_GTAG	67.0175	0	0	0	199	9	1	testes	83.5526	0	3	T	Unannotated
TUBB6	chr18:12308348+12308686	chr18	+	12308348	12308686	338	GTGT	Non-U2/U12	58.2397	4	0	0	12	0	0	0	79.5858	0	3	T	Unannotated
TXN2	chr22:36863374-36863843	chr22	-	36863374	36863843	469	GGAG	U2_GTAG	80.6479	8	716	0	0	269	12	thyroid,testes,skeletal_muscle,adipose,lymph_node,lung,breast,colon,adrenal,prostate,ovary,kidney	56.29	3	2	G	Unannotated
TXNDC15	chr5:134236077+134236765	chr5	+	134236077	134236765	688	GCCA	Non-U2/U12	46.7386	11	0	0	1	55	5	heart,lymph_node,adipose,testes,prostate	48.6919	3	1	None	Unannotated
TXNDC15	chr5:134223416+134223467	chr5	+	134223416	134223467	51	GAAG	Non-U2/U12	59.9405	0	3	3	2	2	0	0	66.6667	7	2	G	Unannotated
TXNDC5	chr6:7889082-7889729	chr6	-	7889082	7889729	647	AGCA	Non-U2/U12	43.5081	37	1	0	1	18	3	adrenal,lymph_node,breast	50.0773	1	4	A	Unannotated
U66061.31.1	chr7:142418311+142423393	chr7	+	142418311	142423393	5082	GAAG	U2_GTAG	90.0239	0	0	2	2	7	1	testes	41.4601	3	2	G	ENST00000506718.1
UBA1	chrX:47051134+47058201	chrX	+	47051134	47058201	7067	TTAG	U2_GTAG	85.4401	0	125	0	6	31	2	lymph_node,testes	50.658	2	1	None	Unannotated
UBA5	chr3:132394766+132395284	chr3	+	132394766	132395284	518	GGAT	Non-U2/U12	49.5524	78	28	1	11	270	12	thyroid,heart,testes,adipose,brain,lymph_node,colon,liver,adrenal,prostate,ovary,kidney	27.7992	0	7	A	Unannotated
UBC	chr12:125397605-125397833	chr12	-	125397605	125397833	228	GTTG	U2_GTAG	81.7328	16	6	0	0	38	5	thyroid,brain,prostate,colon,testes	50.4386	5	2	G	Unannotated
UBC	chr12:125396673-125397813	chr12	-	125396673	125397813	1140	GTAA	U2_GTAG	68.0929	1185	4	0	0	0	0	0	52.2807	8	2	G	Unannotated
UBC	chr12:125398014-125398242	chr12	-	125398014	125398242	228	GTAC	Non-U2/U12	55.1874	35	0	0	9	12	2	brain,ovary	53.9474	5	1	None	Unannotated
UBC	chr12:125396457-125397597	chr12	-	125396457	125397597	1140	ATCC	Non-U2/U12	61.5678	887	38	0	0	45	6	thyroid,breast,ovary,adrenal,kidney,white_blood_cells	52.807	14	2	C	Unannotated
UBE2D1	chr10:60124636+60127683	chr10	+	60124636	60127683	3047	GTGT	Non-U2/U12	59.2097	3	3	0	0	0	0	0	35.0837	0	3	T	Unannotated
UBE2F	chr2:238944581+238949905	chr2	+	238944581	238949905	5324	GTTG	U2_GTAG	83.3111	10	0	1	0	28	4	adrenal,breast,testes,white_blood_cells	51.2021	1	1	None	Unannotated
UBE2L3	chr22:21965332+21975799	chr22	+	21965332	21975799	10467	GTTG	U2_GTAG	85.3922	0	0	0	5	10	2	thyroid,ovary	48.4284	2	2	G	Unannotated
UBE2V1	chr20:48699454-48700665	chr20	-	48699454	48700665	1211	GTTG	U2_GTAG	76.7832	7	0	0	4	16	3	thyroid,adrenal,ovary	46.4905	2	1	None	Unannotated
UBE2Z	chr17:46986022+46986065	chr17	+	46986022	46986065	43	GCGG	Non-U2/U12	61.273	1	145	2	17	1	0	0	90.6977	5	3	G	Unannotated
UBE3C	chr7:156931864+156931920	chr7	+	156931864	156931920	56	GGCG	Non-U2/U12	56.9071	0	5	0	4	4	1	lung	91.0714	5	2	G	Unannotated
UBE3C	chr7:156931725+156931916	chr7	+	156931725	156931916	191	GCCG	Non-U2/U12	54.3926	0	7	1	2	0	0	0	83.2461	1	3	C	Unannotated
UBP1	chr3:33450844-33450945	chr3	-	33450844	33450945	101	TTTT	Non-U2/U12	48.5694	6	1	0	0	8	2	ovary,adipose	39.604	4	6	T	Unannotated
UBR3	chr2:170783915+170785236	chr2	+	170783915	170785236	1321	ATAT	U12_ATAC	91.29	196	119	0	1	1982	16	thyroid,heart,testes,skeletal_muscle,adipose,white_blood_cells,brain,lymph_node,colon,breast,lung,adrenal,prostate,ovary,kidney,liver	29.7502	2	1	None	ENST00000418381.1
UBXN4	chr2:136537954+136540316	chr2	+	136537954	136540316	2362	GGTC	Non-U2/U12	38.2921	32	2	0	0	169	12	thyroid,heart,testes,adipose,lymph_node,colon,breast,lung,adrenal,prostate,ovary,liver	39.3734	0	7	A	Unannotated
UNC93B1	chr11:67767149-67770489	chr11	-	67767149	67770489	3340	GGGG	Non-U2/U12	43.8131	8	24	0	0	96	8	thyroid,heart,skeletal_muscle,lung,white_blood_cells,adrenal,ovary,kidney	51.2575	0	7	T	Unannotated
unknown_gene_1330	chrX:118957006-118965614	chrX	-	118957006	118965614	8608	GAAG	U2_GTAG	85.5945	22	0	0	4	0	0	0	45.1092	5	2	G	Unannotated
unknown_gene_1824	chrX:118949270-118956904	chrX	-	118949270	118956904	7634	GAAG	U2_GTAG	83.3846	8	0	0	4	0	0	0	45.2974	3	2	A	Unannotated
UPF3B	chrX:118965722-118968882	chrX	-	118965722	118968882	3160	GAAG	U2_GTAG	85.5945	21	0	0	4	0	0	0	41.8671	4	3	G	Unannotated
UQCRC1	chr3:48641865-48642085	chr3	-	48641865	48642085	220	AGTA	Non-U2/U12	30.8925	10	4	0	0	1	0	0	57.2727	1	2	A	Unannotated
USF2	chr19:35761708+35761986	chr19	+	35761708	35761986	278	GTGA	Non-U2/U12	50.2349	30	14	0	0	27	3	thyroid,adrenal,prostate	42.8058	0	4	A	Unannotated
USO1	chr4:76730203+76731584	chr4	+	76730203	76731584	1381	TGAG	Non-U2/U12	53.6528	3	0	0	4	2	0	0	35.8436	0	2	T	Unannotated
USP21	chr1:161134402+161134624	chr1	+	161134402	161134624	222	ATAG	U12_ATAC	82.4816	236	231	10	30	1178	16	thyroid,heart,testes,skeletal_muscle,adipose,white_blood_cells,brain,lymph_node,colon,breast,lung,adrenal,prostate,ovary,kidney,liver	46.8468	2	2	C	ENST00000368002.3,ENST00000368001.1,ENST00000289865.8,ENST00000493054.1,ENST00000487163.1
USP25	chr21:17183532+17191018	chr21	+	17183532	17191018	7486	GAGT	Non-U2/U12	32.8549	7	22	0	2	146	12	thyroid,heart,testes,skeletal_muscle,adipose,lymph_node,lung,breast,colon,ovary,prostate,liver	40.1282	0	7	A	Unannotated
USP34	chr2:61475820-61483519	chr2	-	61475820	61483519	7699	GGTC	Non-U2/U12	44.2029	4	1	0	0	16	3	ovary,lymph_node,breast	38.0569	0	7	A	Unannotated
USP40	chr2:234407270-234408524	chr2	-	234407270	234408524	1254	GTTG	U2_GTAG	77.509	40	5	1	0	61	5	thyroid,colon,ovary,adipose,white_blood_cells	39.075	1	1	None	Unannotated
USP48	chr1:22083197-22084156	chr1	-	22083197	22084156	959	GGGT	Non-U2/U12	46.7908	7	44	0	0	129	11	thyroid,adipose,lymph_node,lung,liver,colon,adrenal,prostate,ovary,kidney,white_blood_cells	32.951	0	7	A	Unannotated
USP5	chr12:6975228+6975406	chr12	+	6975228	6975406	178	AGAG	Non-U2/U12	55.0145	0	7	0	7	0	0	0	61.236	4	1	None	Unannotated
UVRAG	chr11:75672593+75694431	chr11	+	75672593	75694431	21838	GTGA	Non-U2/U12	59.4225	104	2	1	3	11	1	adrenal	38.1262	0	9	A	Unannotated
UXS1	chr2:106774576-106780123	chr2	-	106774576	106780123	5547	GGAC	Non-U2/U12	52.5408	50	2	0	0	31	3	adrenal,testes,kidney	43.2847	0	7	A	Unannotated
UXT	chrX:47516637-47516983	chrX	-	47516637	47516983	346	TTAG	Non-U2/U12	62.8518	0	9	0	6	0	0	0	47.1098	8	2	T	Unannotated
UXT	chrX:47511294-47511405	chrX	-	47511294	47511405	111	GGAG	U2_GTAG	90.4263	7	15	0	0	4	0	0	52.2523	4	4	G	Unannotated
VAT1	chr17:41170817-41173954	chr17	-	41170817	41173954	3137	AGAA	Non-U2/U12	49.9091	3	0	0	3	0	0	0	52.5024	1	2	G	Unannotated
VBP1	chrX:154455581+154456665	chrX	+	154455581	154456665	1084	AGAG	Non-U2/U12	55.6465	11	2	0	2	13	2	prostate,adipose	37.1771	0	5	A	Unannotated
VCL	chr10:75834661+75842208	chr10	+	75834661	75842208	7547	GTAA	U2_GTAG	79.749	371	0	0	0	535	3	thyroid,heart,skeletal_muscle	36.8491	0	2	A	Unannotated
VCP	chr9:35061687-35062001	chr9	-	35061687	35062001	314	TGCA	Non-U2/U12	25.6483	6	2	0	12	0	0	0	48.7261	0	2	T	Unannotated
VDAC1	chr5:133316645-133326544	chr5	-	133316645	133326544	9899	TAGA	Non-U2/U12	33.3692	55	0	0	14	129	11	thyroid,heart,skeletal_muscle,adipose,brain,lymph_node,lung,liver,ovary,kidney,breast	45.843	0	7	A	Unannotated
VDAC2	chr10:76972058+76973781	chr10	+	76972058	76973781	1723	AATT	Non-U2/U12	33.125	5	0	0	7	4	0	0	41.6135	1	3	T	Unannotated
VEZT	chr12:95663964+95668516	chr12	+	95663964	95668516	4552	ATAA	U12_ATAC	84.7452	12	54	0	1	47	6	thyroid,adipose,lung,adrenal,prostate,ovary	36.6872	2	5	A	Unannotated
VILL	chr3:38039605+38039647	chr3	+	38039605	38039647	42	GTTG	Non-U2/U12	55.5348	0	3	2	1	0	0	0	69.0476	6	1	None	Unannotated
VIM	chr10:17275931+17276692	chr10	+	17275931	17276692	761	TAGT	Non-U2/U12	23.3294	8	0	0	3	132	13	thyroid,testes,skeletal_muscle,adipose,lymph_node,lung,breast,colon,adrenal,prostate,ovary,kidney,white_blood_cells	45.0723	1	2	G	Unannotated
VIM	chr10:17275930+17276692	chr10	+	17275930	17276692	762	GTGT	Non-U2/U12	56.4751	25	0	0	9	53	8	testes,adipose,lymph_node,colon,breast,ovary,prostate,white_blood_cells	45.1444	0	2	T	Unannotated
VIM	chr10:17275682+17275770	chr10	+	17275682	17275770	88	TTGA	Non-U2/U12	38.6084	21	1	0	3	4	1	adipose	53.4091	0	2	G	Unannotated
VSNL1	chr2:17773459+17830702	chr2	+	17773459	17830702	57243	GTAA	U2_GTAG	72.9689	7	0	0	3	23	1	brain	44.767	7	2	A	Unannotated
WAC	chr10:28822963+28824472	chr10	+	28822963	28824472	1509	GTGG	U2_GTAG	74.0312	107	80	1	43	773	16	thyroid,heart,testes,skeletal_muscle,adipose,white_blood_cells,brain,lymph_node,colon,breast,lung,adrenal,prostate,ovary,kidney,liver	35.719	2	6	G	Unannotated
WAC	chr10:28879761+28884623	chr10	+	28879761	28884623	4862	GTTG	U2_GTAG	77.3826	33	8	0	2	2	0	0	36.0757	0	2	A	Unannotated
WARS2	chr1:119576011-119576717	chr1	-	119576011	119576717	706	GTGG	U2_GTAG	71.6813	2	14	2	1	77	7	thyroid,adipose,lymph_node,white_blood_cells,adrenal,prostate,ovary	32.8612	3	1	None	ENST00000369426.5
WBP4	chr13:41645708+41646915	chr13	+	41645708	41646915	1207	GGTT	Non-U2/U12	40.6703	40	10	0	0	25	4	brain,ovary,adipose,breast	43.9934	0	7	A	Unannotated
WDR11	chr10:122666367+122668069	chr10	+	122666367	122668069	1702	ATAG	U12_ATAC	85.8278	11	15	0	0	33	4	thyroid,brain,adrenal,kidney	43.2432	5	3	A	Unannotated
WDR13	chrX:48456042+48456345	chrX	+	48456042	48456345	303	GGAG	U2_GTAG	87	9	5	0	13	38	6	thyroid,heart,skeletal_muscle,lymph_node,colon,prostate	64.0264	3	2	G	ENST00000497756.1
WDR41	chr5:76732218-76733158	chr5	-	76732218	76733158	940	GTGG	Non-U2/U12	58.7907	0	120	0	0	12	2	white_blood_cells,kidney	36.0638	0	8	T	Unannotated
WDR47	chr1:109525407-109525903	chr1	-	109525407	109525903	496	GTTG	U2_GTAG	76.0489	22	3	3	1	55	5	brain,ovary,testes,liver,kidney	29.8387	1	3	T	Unannotated
WDR77	chr1:111983874-111983944	chr1	-	111983874	111983944	70	CTTG	Non-U2/U12	56.1767	0	24	3	0	0	0	0	62.8571	5	2	G	Unannotated
WDR83OS	chr19:12779239-12779347	chr19	-	12779239	12779347	108	ATAG	U2_GTAG	77.43	6	80	0	0	25	2	lymph_node,white_blood_cells	54.6296	1	2	G	Unannotated
WDR86	chr7:151097327-151105976	chr7	-	151097327	151105976	8649	TTAG	U2_GTAG	88.1606	4	4	0	0	4	0	0	52.4569	2	2	G	Unannotated
WNK1	chr12:866800+874783	chr12	+	866800	874783	7983	GTAA	Non-U2/U12	61.2992	9	0	0	0	30	2	lung,liver	39.8597	5	2	G	Unannotated
WSB1	chr17:25634945+25636126	chr17	+	25634945	25636126	1181	GTGG	Non-U2/U12	61.3703	4	7	0	0	0	0	0	29.4666	1	4	T	Unannotated
XAF1	chr17:6665341+6665473	chr17	+	6665341	6665473	132	GAAG	U2_GTAG	86.4295	5	41	2	0	34	5	heart,lymph_node,colon,breast,lung	53.0303	4	4	G	Unannotated
XBP1	chr22:29192111-29192137	chr22	-	29192111	29192137	26	CAAG	Non-U2/U12	57.241	176	223	2	15	1197	15	thyroid,heart,testes,skeletal_muscle,adipose,brain,lymph_node,colon,breast,lung,adrenal,prostate,ovary,kidney,liver	57.6923	6	1	None	Unannotated
XPNPEP3	chr22:41349636+41360050	chr22	+	41349636	41360050	10414	TGAG	Non-U2/U12	51.4633	1	3	0	4	0	0	0	45.41	0	2	T	Unannotated
XPO1	chr2:61722752-61724018	chr2	-	61722752	61724018	1266	AGTT	Non-U2/U12	34.0011	4	3	0	0	0	0	0	38.5466	0	2	A	Unannotated
XPO4	chr13:21361737-21362624	chr13	-	21361737	21362624	887	ATAG	U12_ATAC	87.1073	207	489	10	2	410	15	thyroid,heart,testes,skeletal_muscle,adipose,white_blood_cells,brain,lymph_node,colon,breast,adrenal,prostate,ovary,kidney,liver	40.699	1	2	A	ENST00000400602.2,ENST00000255305.6
XRCC5	chr2:217059708+217069042	chr2	+	217059708	217069042	9334	GGAC	Non-U2/U12	52.2387	1	5	0	3	23	3	lung,adipose,breast	39.0294	0	6	A	Unannotated
XRCC6	chr22:42032255+42032520	chr22	+	42032255	42032520	265	GTGG	U2_GTAG	68.1916	2	0	0	5	3	1	testes	41.8868	1	1	None	Unannotated
YBEY	chr21:47713714+47714084	chr21	+	47713714	47714084	370	TGAG	Non-U2/U12	59.4676	24	697	0	0	15	2	lymph_node,liver	55.9459	17	1	None	Unannotated
YBEY	chr21:47712946+47713686	chr21	+	47712946	47713686	740	GTCG	Non-U2/U12	69.7349	59	945	0	0	13	2	thyroid,breast	56.2162	36	2	G	Unannotated
YBX1	chr1:43161959+43162313	chr1	+	43161959	43162313	354	GTGG	U2_GTAG	77.81	1	0	0	5	4	1	prostate	41.5254	4	2	G	Unannotated
YBX1	chr1:43162615+43162851	chr1	+	43162615	43162851	236	GTGG	U2_GTAG	84.73	3	0	0	6	2	0	0	32.6271	3	2	G	Unannotated
YBX1	chr1:43161957+43162311	chr1	+	43161957	43162311	354	AGTA	Non-U2/U12	40.789	49	0	0	2	62	11	thyroid,heart,testes,skeletal_muscle,adipose,lymph_node,colon,breast,adrenal,prostate,ovary	41.2429	1	3	A	Unannotated
YBX1	chr1:43148318+43148353	chr1	+	43148318	43148353	35	GCCG	Non-U2/U12	54.094	9	0	0	3	0	0	0	80	6	3	G	Unannotated
YBX1	chr1:43166718+43167652	chr1	+	43166718	43167652	934	TAGT	Non-U2/U12	30.5261	133	0	0	4	7	1	testes	33.0835	1	3	G	Unannotated
YBX1	chr1:43162933+43166452	chr1	+	43162933	43166452	3519	GTGG	U2_GTAG	74.4678	5	0	0	67	7	0	0	39.3294	2	3	G	Unannotated
YBX1	chr1:43162931+43166450	chr1	+	43162931	43166450	3519	AGCA	Non-U2/U12	25.3992	0	0	0	3	12	1	skeletal_muscle	39.3009	0	4	G	Unannotated
YIPF7	chr4:44631565-44637938	chr4	-	44631565	44637938	6373	ATAG	U2_GTAG	87.814	15	0	1	2	90	2	heart,skeletal_muscle	34.348	3	2	A	ENST00000332990.5,ENST00000415895.3
YTHDF1	chr20:61846987-61847217	chr20	-	61846987	61847217	230	GTTG	Non-U2/U12	60.1799	15	15	0	0	23	3	brain,adipose,white_blood_cells	74.3478	1	1	None	Unannotated
YWHAE	chr17:1264604-1265195	chr17	-	1264604	1265195	591	GTTG	U2_GTAG	67.1092	6	0	0	4	27	6	thyroid,heart,testes,liver,ovary,kidney	28.088	2	1	None	Unannotated
YWHAE	chr17:1268352-1303343	chr17	-	1268352	1303343	34991	ACAG	Non-U2/U12	53.3221	4	0	0	8	0	0	0	44.8944	2	3	A	Unannotated
YWHAE	chr17:1257638-1264382	chr17	-	1257638	1264382	6744	AGTT	Non-U2/U12	27.8315	5	0	0	4	4	0	0	46.2782	0	2	G	Unannotated
YWHAZ	chr8:101932979-101936182	chr8	-	101932979	101936182	3203	GTGT	Non-U2/U12	53.3654	3	0	0	5	0	0	0	37.1527	0	1	None	Unannotated
ZCCHC8	chr12:122983411-122985188	chr12	-	122983411	122985188	1777	ATAA	U12_ATAC	85.2373	4	0	0	2	10	2	thyroid,skeletal_muscle	48.7901	1	1	None	Unannotated
ZDHHC16	chr10:99212041+99212172	chr10	+	99212041	99212172	131	GTGG	U2_GTAG	67.5933	0	3	0	6	0	0	0	55.7252	2	2	G	Unannotated
ZFP106	chr15:42758314-42764434	chr15	-	42758314	42764434	6120	GGGA	Non-U2/U12	43.4985	21	7	0	0	9	1	white_blood_cells	40.3595	1	7	A	Unannotated
ZNF207	chr17:30685656+30687614	chr17	+	30685656	30687614	1958	CAAC	Non-U2/U12	46.0639	3	0	0	3	0	0	0	42.5434	0	2	A	Unannotated
ZNF207	chr17:30677345+30678799	chr17	+	30677345	30678799	1454	GTTG	U12_GTAG	82.5759	3	0	0	4	12	2	heart,kidney	39.7524	2	1	None	Unannotated
ZNF300	chr5:150276535-150277623	chr5	-	150276535	150277623	1088	GGAG	U2_GTAG	83.6373	10	5	7	14	76	5	thyroid,brain,ovary,testes,kidney	32.9963	2	1	None	ENST00000274599.5,ENST00000418587.2,ENST00000446148.2
ZNF384	chr12:6788692-6797335	chr12	-	6788692	6797335	8643	AGCA	Non-U2/U12	41.2187	21	7	0	0	8	0	0	43.4918	0	3	G	Unannotated
ZNF44	chr19:12384878-12385784	chr19	-	12384878	12385784	906	ATAG	U2_GTAG	67.4145	2	2	0	3	3	1	thyroid	40.6181	0	1	None	Unannotated
ZNF664	chr12:124495987+124496090	chr12	+	124495987	124496090	103	GGAC	Non-U2/U12	46.7067	10	5	0	0	143	10	thyroid,heart,testes,adipose,colon,breast,adrenal,ovary,kidney,white_blood_cells	24.2718	0	7	A	Unannotated
ZNF664	chr12:124495985+124496090	chr12	+	124495985	124496090	105	AAAC	Non-U2/U12	46.9035	22	3	0	1	2	0	0	23.8095	1	5	A	Unannotated
ZNRF2	chr7:30430651+30442520	chr7	+	30430651	30442520	11869	GTTG	U2_GTAG	86.2818	5	2	0	0	21	4	colon,adrenal,lymph_node,adipose	34.9145	2	2	G	Unannotated
ZRANB2	chr1:71537937-71538154	chr1	-	71537937	71538154	217	GTGT	U2_GTAG	68.106	3	0	0	5	0	0	0	24.8848	0	2	T	Unannotated

## Sheet: U2_U12_like
List of U2/U12-like non-canonical splice junctions that that were found to have at least a coverage ratio of 1:20 compared with their most abundant splice variant.
Gene name	Splice Junction ID	Chromosome	Strand	Start	End	Intron length	Dinucleotides	Type-like	score	Mixture of 16 tissues reads	GM12878 reads	Human cDNAs	Human ESTs	Total 16 tissue samples reads	Number of tissues	Tissues	%GC	Direct Repeats	Homopolymer length	Homopolymer nucleotide	GENCODE v.17 ID
AC004381.6.1	chr16:20818167+20818273	chr16	+	20818167	20818273	106	GGAG	U2_GTAG	77.258	16	0	0	4	7	1	testes	61.3208	2	2	C	Unannotated
AC022596.1.1	chr17:16676950+16699356	chr17	+	16676950	16699356	22406	ATAG	U2_GTAG	87.3236	19	0	0	0	6	2	brain,white_blood_cells	39.8465	2	2	G	Unannotated
AC034220.3.1	chr5:131670619-131702258	chr5	-	131670619	131702258	31639	TTAG	U2_GTAG	84.9445	3	0	0	1	35	5	thyroid,brain,prostate,breast,kidney	42.081	3	2	G	Unannotated
ACAP1	chr17:7253733+7254268	chr17	+	7253733	7254268	535	GGAG	U2_GTAG	78.1231	34	6	0	0	186	5	colon,adipose,breast,testes,liver	57.5701	2	2	G	Unannotated
ACTR10	chr14:58678117+58680348	chr14	+	58678117	58680348	2231	ATAG	U12_ATAC	80.0212	13	528	0	0	3865	16	thyroid,heart,testes,skeletal_muscle,adipose,white_blood_cells,brain,lymph_node,colon,breast,lung,adrenal,prostate,ovary,kidney,liver	36.1273	4	3	C	ENST00000556694.1,ENST00000254286.4
ADARB1	chr21:46591599+46595597	chr21	+	46591599	46595597	3998	GTAA	U2_GTAG	78.2724	45	0	0	0	118	5	colon,prostate,adipose,lung,heart	39.0195	2	1	None	Unannotated
ADAT2	chr6:143753748-143754967	chr6	-	143753748	143754967	1219	GTAT	U12_GTAG	82.3156	6	0	5	16	205	12	thyroid,heart,testes,brain,lymph_node,lung,liver,adrenal,prostate,ovary,kidney,white_blood_cells	32.1575	0	4	A	ENST00000237283.8
AL844908.5.1	chr21:46347858+46348669	chr21	+	46347858	46348669	811	GTTG	U2_GTAG	79.07	0	110	2	3	0	0	0	58.1998	3	2	G	Unannotated
ALG6	chr1:63872797+63876816	chr1	+	63872797	63876816	4019	GTAT	U12_GTAG	88.3203	7	57	5	16	358	14	heart,testes,skeletal_muscle,adipose,white_blood_cells,brain,lymph_node,colon,breast,adrenal,prostate,ovary,kidney,liver	34.1627	0	2	A	ENST00000371108.4
ARHGEF10L	chr1:17942697+17945824	chr1	+	17942697	17945824	3127	GTTG	U2_GTAG	73.696	9	0	0	1	35	4	lymph_node,colon,skeletal_muscle,kidney	58.2987	1	1	None	Unannotated
ARPC5	chr1:183602287-183604651	chr1	-	183602287	183604651	2364	ATAG	U12_ATAC	83.5642	12	555	0	0	846	15	thyroid,heart,testes,adipose,white_blood_cells,brain,lymph_node,colon,breast,lung,adrenal,prostate,ovary,kidney,liver	40.4822	0	1	None	Unannotated
ASB14	chr3:57322314-57323095	chr3	-	57322314	57323095	781	TTAG	U2_GTAG	82.2248	186	0	1	0	122	4	thyroid,heart,breast,skeletal_muscle	48.0154	2	2	G	ENST00000487349.1
ASB3	chr2:53927671-53941520	chr2	-	53927671	53941520	13849	GTTG	U2_GTAG	67.4206	5	19	1	1	29	4	ovary,brain,adrenal,liver	38.5082	2	1	None	Unannotated
ATP6AP1L	chr5:81575546+81576768	chr5	+	81575546	81576768	1222	GTTG	U2_GTAG	68.4277	13	0	0	0	16	2	white_blood_cells,testes	40.0164	3	3	A	Unannotated
ATPAF2	chr17:17942364-17942458	chr17	-	17942364	17942458	94	GGAG	U2_GTAG	79.756	0	22	0	3	5	1	kidney	61.7021	3	2	G	Unannotated
BAI1	chr8:143558910+143559547	chr8	+	143558910	143559547	637	GTGG	U2_GTAG	74.9631	69	0	2	0	19	2	brain,adrenal	63.4223	2	2	G	ENST00000323289.5,ENST00000521208.1,ENST00000517894.1
BANP	chr16:88066851+88068928	chr16	+	88066851	88068928	2077	GTGG	U2_GTAG	64.9322	157	28	10	6	12	1	testes	47.1353	0	2	A	ENST00000393208.2,ENST00000538234.1,ENST00000355163.5,ENST00000355022.4
C10orf27	chr10:72544529-72544973	chr10	-	72544529	72544973	444	GGAG	U2_GTAG	81.5261	4	0	1	5	14	1	testes	45.9459	3	2	G	Unannotated
C14orf105	chr14:57949909-57957706	chr14	-	57949909	57957706	7797	GTTG	U2_GTAG	76.4337	9	6	0	0	8	1	ovary	40.9003	1	2	A	Unannotated
C17orf56	chr17:79210877-79211186	chr17	-	79210877	79211186	309	GTTG	U12_GTAG	79.1397	7	5	0	3	11	2	adrenal,white_blood_cells	60.5178	0	2	C	Unannotated
C18orf8	chr18:21104138+21104392	chr18	+	21104138	21104392	254	GTGG	U12_GTAG	85.6998	96	491	7	30	936	16	thyroid,heart,testes,skeletal_muscle,adipose,white_blood_cells,brain,lymph_node,colon,breast,lung,adrenal,prostate,ovary,kidney,liver	54.3307	0	1	None	ENST00000590868.1,ENST00000269221.3,ENST00000589215.1
C1orf27	chr1:186368176+186375214	chr1	+	186368176	186375214	7038	TTAG	U2_GTAG	78.0033	114	85	7	7	114	10	thyroid,heart,brain,lymph_node,colon,breast,lung,ovary,prostate,white_blood_cells	36.374	2	1	None	ENST00000419367.3,ENST00000478571.1,ENST00000367470.3,ENST00000432021.3,ENST00000287859.6
C1orf63	chr1:25570124-25570671	chr1	-	25570124	25570671	547	ATAG	U2_GTAG	79.4355	43	33	0	2	69	6	thyroid,breast,ovary,prostate,kidney,liver	34.5521	2	1	None	Unannotated
C21orf63	chr21:33830028+33840006	chr21	+	33830028	33840006	9978	GTTG	U2_GTAG	64.4419	5	0	0	1	75	8	thyroid,heart,testes,lymph_node,colon,adrenal,prostate,ovary	46.382	0	3	A	Unannotated
C2orf89	chr2:85066453-85068984	chr2	-	85066453	85068984	2531	GTTG	U2_GTAG	80.6433	0	0	1	2	14	2	colon,white_blood_cells	44.5674	4	2	G	Unannotated
C4orf29	chr4:128930346+128932827	chr4	+	128930346	128932827	2481	ATAA	U12_ATAC	88.6327	6	40	6	3	116	11	heart,testes,skeletal_muscle,adipose,brain,breast,adrenal,prostate,ovary,kidney,white_blood_cells	36.5981	2	2	T	ENST00000398965.1
C4orf29	chr4:128930346+128930703	chr4	+	128930346	128930703	357	ATAA	U12_ATAC	84.1055	64	55	2	4	159	11	thyroid,heart,testes,adipose,brain,lymph_node,liver,adrenal,prostate,ovary,white_blood_cells	27.451	0	2	T	Unannotated
C6orf170	chr6:121433805-121434207	chr6	-	121433805	121434207	402	ATAG	U12_ATAC	85.9262	8	129	6	3	157	11	thyroid,heart,testes,brain,lymph_node,lung,breast,adrenal,prostate,ovary,kidney	20.398	0	1	None	ENST00000509492.2,ENST00000398197.2,ENST00000368464.3,ENST00000464622.1,ENST00000398212.2,ENST00000275159.6
CACNA1A	chr19:13441150-13443682	chr19	-	13441150	13443682	2532	GTTG	U2_GTAG	71.2739	36	0	7	0	26	2	brain,adrenal	46.2875	3	2	G	ENST00000573710.2
CACNA1C	chr12:2224711+2229490	chr12	+	2224711	2229490	4779	ATAG	U12_ATAC	88.0914	21	0	28	0	188	10	heart,testes,brain,lymph_node,colon,breast,lung,adrenal,prostate,ovary	50.9102	1	3	A	ENST00000399606.1,ENST00000402845.3,ENST00000399644.1,ENST00000480911.1,ENST00000399641.1,ENST00000406454.3,ENST00000399595.1,ENST00000344100.3,ENST00000399601.1,ENST00000399637.1,ENST00000399649.1,ENST00000335762.5,ENST00000399591.1,ENST00000399597.1,ENST00000347598.4,ENST00000399638.1,ENST00000399634.1,ENST00000327702.7,ENST00000399629.1,ENST00000399617.1,ENST00000399603.1,ENST00000399621.1,ENS…
CACNA2D2	chr3:50402407-50402505	chr3	-	50402407	50402505	98	GTAT	U12_GTAG	79.9033	1	0	6	3	43	7	heart,testes,adipose,colon,lung,adrenal,ovary	80.6122	2	1	None	ENST00000360963.3,ENST00000423994.2,ENST00000266039.3
CAGE1	chr6:7374364-7378849	chr6	-	7374364	7378849	4485	GAAG	U2_GTAG	87.814	0	0	6	1	32	1	testes	40.3567	2	1	None	ENST00000458291.2,ENST00000502583.1,ENST00000512691.1,ENST00000379918.4,ENST00000512086.1,ENST00000338150.4,ENST00000296742.7
CCDC43	chr17:42756411-42759370	chr17	-	42756411	42759370	2959	ATAG	U12_ATAC	86.566	30	49	2	6	75	9	thyroid,heart,testes,adipose,brain,breast,adrenal,prostate,kidney	41.1964	0	2	T	ENST00000457422.2
CELF4	chr18:34853123-34854273	chr18	-	34853123	34854273	1150	GTTG	U2_GTAG	68.581	1	0	2	3	4	1	brain	55.6522	0	2	A	ENST00000412753.1,ENST00000361795.5
CKS1B	chr1:154947685+154950462	chr1	+	154947685	154950462	2777	GAAG	U2_GTAG	81.948	2	0	0	3	47	4	ovary,lymph_node,lung,testes	43.6802	4	1	None	Unannotated
CLEC7A	chr12:10279317-10279638	chr12	-	10279317	10279638	321	GTTG	U2_GTAG	73.9861	8	0	0	0	9	2	ovary,adipose	29.595	3	2	G	Unannotated
COL21A1	chr6:55989090-55990364	chr6	-	55989090	55990364	1274	GGAG	U2_GTAG	82.5289	91	0	12	1	180	8	heart,testes,lung,breast,colon,ovary,prostate,kidney	42.9356	4	3	G	ENST00000244728.5,ENST00000370819.1,ENST00000535941.1,ENST00000488912.1
CPSF3	chr2:9564364+9568893	chr2	+	9564364	9568893	4529	GGAG	U2_GTAG	86.4372	0	1	0	8	66	1	testes	41.9077	3	1	None	Unannotated
CRYZL1	chr21:34963517-34968036	chr21	-	34963517	34968036	4519	ATAG	U12_GTAG	89.2401	15	11	0	0	157	10	thyroid,heart,testes,adipose,brain,colon,breast,lung,ovary,kidney	40.8276	0	3	T	ENST00000381540.3
CTNNB1	chr3:41280845+41281303	chr3	+	41280845	41281303	458	GTTG	U2_GTAG	85.8472	102	38	1	2	232	15	thyroid,heart,testes,skeletal_muscle,adipose,brain,lymph_node,colon,liver,lung,adrenal,prostate,ovary,kidney,white_blood_cells	38.4279	3	2	G	Unannotated
CUL4B	chrX:119680471-119680990	chrX	-	119680471	119680990	519	ATAG	U12_ATAC	86.0247	282	503	12	45	1582	16	thyroid,heart,testes,skeletal_muscle,adipose,white_blood_cells,brain,lymph_node,colon,breast,lung,adrenal,prostate,ovary,kidney,liver	33.7187	0	2	G	ENST00000371322.5,ENST00000371323.2,ENST00000336592.6,ENST00000404115.3
DCLK1	chr13:36348847-36367502	chr13	-	36348847	36367502	18655	GTAT	U2_GTAG	71.8872	4	0	2	2	51	6	testes,adipose,brain,lymph_node,ovary,prostate	39.1423	1	1	None	Unannotated
DDX46	chr5:134152296+134153185	chr5	+	134152296	134153185	889	TTAG	U2_GTAG	73.684	436	314	4	16	1845	16	thyroid,heart,testes,skeletal_muscle,adipose,white_blood_cells,brain,lymph_node,colon,breast,lung,adrenal,prostate,ovary,kidney,liver	32.2835	0	1	None	ENST00000507392.1,ENST00000452510.2
DDX55	chr12:124102419+124103143	chr12	+	124102419	124103143	724	GTTG	U2_GTAG	80.1751	8	13	1	1	43	5	thyroid,brain,ovary,prostate,testes	49.8619	2	5	A	Unannotated
DGCR2	chr22:19052580-19055612	chr22	-	19052580	19055612	3032	GTAT	U2_GTAG	72.4791	4	51	18	1	334	16	thyroid,heart,testes,skeletal_muscle,adipose,white_blood_cells,brain,lymph_node,colon,breast,lung,adrenal,prostate,ovary,kidney,liver	50.8905	2	1	None	ENST00000263196.7,ENST00000537045.1
DLG4	chr17:7107386-7107517	chr17	-	7107386	7107517	131	GTTG	U2_GTAG	74.913	519	37	7	14	775	14	thyroid,heart,testes,adipose,brain,lymph_node,colon,breast,lung,adrenal,prostate,ovary,kidney,white_blood_cells	54.1985	1	1	None	ENST00000486626.3,ENST00000451807.2,ENST00000399510.2,ENST00000399506.2
DNASE1L3	chr3:58199923-58200027	chr3	-	58199923	58200027	104	TTAG	U2_GTAG	89.1896	3	243	1	1	4	1	adrenal	29.8077	3	2	G	Unannotated
DYM	chr18:46619704-46623771	chr18	-	46619704	46623771	4067	GTGG	U2_GTAG	85.1137	24	41	0	3	125	6	thyroid,testes,adipose,colon,white_blood_cells,kidney	36.956	1	1	None	Unannotated
E2F1	chr20:32265347-32266006	chr20	-	32265347	32266006	659	ATAA	U12_ATAC	86.0739	6	38	0	0	7	1	kidney	48.1032	0	3	C	Unannotated
EFHC2	chrX:44107656-44108048	chrX	-	44107656	44108048	392	GGAG	U2_GTAG	83.7171	193	3	6	5	148	8	heart,testes,brain,lymph_node,lung,white_blood_cells,ovary,prostate	31.8878	2	1	None	ENST00000441230.1,ENST00000420999.1,ENST00000333807.6
ELMO2	chr20:45022240-45022619	chr20	-	45022240	45022619	379	GGAG	U2_GTAG	77.653	13	16	2	15	90	10	thyroid,heart,testes,adipose,brain,colon,white_blood_cells,adrenal,prostate,ovary	43.7995	3	2	G	ENST00000372176.1
ERCC5	chr13:103524748+103525608	chr13	+	103524748	103525608	860	ATAT	U12_ATAC	90.2566	544	416	10	33	3174	16	thyroid,heart,testes,skeletal_muscle,adipose,white_blood_cells,brain,lymph_node,colon,breast,lung,adrenal,prostate,ovary,kidney,liver	34.4186	2	2	A	ENST00000375954.1,ENST00000355739.4
ETV1	chr7:13949325-13950863	chr7	-	13949325	13950863	1538	TTAG	U2_GTAG	86.1052	119	29	19	10	361	13	thyroid,heart,testes,adipose,brain,lymph_node,colon,breast,lung,adrenal,prostate,ovary,liver	31.5345	2	2	G	ENST00000403527.1,ENST00000242066.5,ENST00000472931.2,ENST00000443137.1,ENST00000438956.1,ENST00000343495.5,ENST00000399357.3,ENST00000405358.4,ENST00000405218.2,ENST00000420159.2,ENST00000430479.1,ENST00000403685.1
FAM192A	chr16:57201136-57206162	chr16	-	57201136	57206162	5026	ATAA	U12_ATAC	83.6626	86	9	0	1	71	9	thyroid,testes,brain,lymph_node,colon,breast,ovary,prostate,kidney	41.0466	1	1	None	Unannotated
FAM71F2	chr7:128312604+128315701	chr7	+	128312604	128315701	3097	GTTG	U2_GTAG	74.079	1	0	2	2	71	1	testes	48.7569	1	1	None	ENST00000480462.1,ENST00000477515.1
FAM96B	chr16:66967967-66968125	chr16	-	66967967	66968125	158	ATAT	U12_ATAC	73.5256	2	327	0	0	749	16	thyroid,heart,testes,skeletal_muscle,adipose,white_blood_cells,brain,lymph_node,colon,breast,lung,adrenal,prostate,ovary,kidney,liver	65.1899	0	1	None	Unannotated
FBXO9	chr6:52938437+52941283	chr6	+	52938437	52941283	2846	TTAG	U2_GTAG	86.6055	2625	506	7	52	2455	15	thyroid,heart,testes,adipose,white_blood_cells,brain,lymph_node,colon,breast,lung,adrenal,prostate,ovary,kidney,liver	36.0506	2	2	G	ENST00000370939.3,ENST00000498744.1,ENST00000323557.7,ENST00000244426.6,ENST00000473337.2,ENST00000480463.2
FGFR1	chr8:38275891-38277050	chr8	-	38275891	38277050	1159	GAAG	U2_GTAG	76.7111	401	496	28	51	2739	15	thyroid,heart,testes,skeletal_muscle,adipose,brain,lymph_node,colon,breast,lung,adrenal,prostate,ovary,kidney,liver	49.1803	1	1	None	ENST00000341462.5,ENST00000527745.1,ENST00000526570.1,ENST00000487647.1,ENST00000447712.2,ENST00000397113.2,ENST00000466021.1,ENST00000397108.4,ENST00000397091.5,ENST00000326324.6,ENST00000397103.1,ENST00000356207.5,ENST00000425967.3
FGFR2	chr10:123263455-123274630	chr10	-	123263455	123274630	11175	GAAG	U2_GTAG	74.525	109	0	20	10	480	11	thyroid,testes,brain,colon,breast,lung,adrenal,prostate,ovary,kidney,liver	44.8412	1	1	None	ENST00000429361.1,ENST00000369056.1,ENST00000604236.1,ENST00000360144.3,ENST00000358487.5,ENST00000369058.3,ENST00000357555.5,ENST00000457416.2,ENST00000369061.4,ENST00000478859.1,ENST00000369059.1
GALNT1	chr18:33161826+33234621	chr18	+	33161826	33234621	72795	GTAA	U2_GTAG	77.6064	0	7	2	1	2	0	0	38.776	3	2	G	Unannotated
GMFB	chr14:54947677-54948126	chr14	-	54947677	54948126	449	ATAA	U12_ATAC	82.334	40	4	0	28	79	7	heart,testes,adipose,brain,liver,kidney,breast	29.8441	1	2	A	ENST00000553333.1
GMFB	chr14:54947676-54948126	chr14	-	54947676	54948126	450	ATAA	U12_ATAC	82.6784	46	0	1	34	199	11	heart,testes,white_blood_cells,brain,colon,breast,lung,adrenal,prostate,kidney,liver	29.7778	1	1	None	Unannotated
GMFB	chr14:54947675-54948126	chr14	-	54947675	54948126	451	ATAA	U12_ATAC	81.0545	19	0	0	11	23	2	brain,prostate	29.7118	0	2	C	Unannotated
GNAS	chr20:57474040+57478582	chr20	+	57474040	57478582	4542	GTTG	U2_GTAG	71.1026	73	217	0	0	4652	16	thyroid,heart,testes,skeletal_muscle,adipose,white_blood_cells,brain,lymph_node,colon,breast,lung,adrenal,prostate,ovary,kidney,liver	43.483	1	2	G	ENST00000349036.3,ENST00000371075.3,ENST00000605324.1,ENST00000605722.1,ENST00000480232.1,ENST00000470512.1,ENST00000354359.7,ENST00000490374.1
GNAS	chr20:57470739+57478582	chr20	+	57470739	57478582	7843	GTTG	U2_GTAG	69.9023	503	3083	0	0	21499	16	thyroid,heart,testes,skeletal_muscle,adipose,white_blood_cells,brain,lymph_node,colon,breast,lung,adrenal,prostate,ovary,kidney,liver	43.2105	0	1	None	ENST00000485673.1,ENST00000487862.1,ENST00000461152.1,ENST00000603560.1,ENST00000467227.1,ENST00000306090.10,ENST00000605724.1,ENST00000371102.4,ENST00000492907.1,ENST00000468895.1,ENST00000371095.3,ENST00000488546.1,ENST00000478585.1,ENST00000462499.1,ENST00000453292.1
GOLGA7	chr8:41363531+41364572	chr8	+	41363531	41364572	1041	GTTG	U12_GTAG	80.1289	0	123	0	0	383	15	thyroid,heart,testes,skeletal_muscle,adipose,white_blood_cells,brain,lymph_node,colon,breast,adrenal,prostate,ovary,kidney,liver	35.6388	0	5	T	ENST00000405786.2
GPX8	chr5:54456224+54456818	chr5	+	54456224	54456818	594	GTGG	U2_GTAG	83.5935	35	0	0	6	20	1	lymph_node	28.2828	1	3	A	Unannotated
GRK6	chr5:176868054+176868735	chr5	+	176868054	176868735	681	GTCC	U2_GTAG	64.4728	17	35	0	0	295	13	thyroid,testes,adipose,brain,lymph_node,colon,breast,lung,adrenal,prostate,ovary,kidney,white_blood_cells	67.1072	0	3	A	ENST00000528793.1
H3F3A	chr1:226250512+226252030	chr1	+	226250512	226252030	1518	GTGG	U2_GTAG	67.3909	4	0	0	3	1	0	0	51.1858	2	5	G	Unannotated
HAUS4	chr14:23424385-23426005	chr14	-	23424385	23426005	1620	GGAG	U2_GTAG	83.8953	18	0	1	14	42	5	ovary,lymph_node,colon,white_blood_cells,testes	42.1605	2	1	None	Unannotated
HERC1	chr15:63955400-63956668	chr15	-	63955400	63956668	1268	GTGG	U2_GTAG	74.3493	4	10	0	0	62	6	heart,lymph_node,lung,white_blood_cells,ovary,prostate	36.5142	2	2	G	Unannotated
HNRNPR	chr1:23645190-23648020	chr1	-	23645190	23648020	2830	GTTG	U2_GTAG	74.6083	161	484	5	10	690	15	thyroid,heart,testes,adipose,white_blood_cells,brain,lymph_node,colon,breast,lung,adrenal,prostate,ovary,kidney,liver	37.9505	3	2	G	ENST00000478691.1,ENST00000374616.3
HNRPLL	chr2:38809310-38810982	chr2	-	38809310	38810982	1672	ATAT	U12_ATAC	87.6978	218	646	8	38	2107	16	thyroid,heart,testes,skeletal_muscle,adipose,white_blood_cells,brain,lymph_node,colon,breast,lung,adrenal,prostate,ovary,kidney,liver	37.3804	0	1	None	ENST00000488099.1,ENST00000409636.1,ENST00000272249.3,ENST00000410076.1
HOOK3	chr8:42878073+42878866	chr8	+	42878073	42878866	793	GTAA	U2_GTAG	72.4312	8	0	0	0	53	8	thyroid,heart,testes,skeletal_muscle,lung,breast,ovary,kidney	48.802	4	2	G	Unannotated
HSBP1L1	chr18:77726678+77728093	chr18	+	77726678	77728093	1415	ATAA	U12_ATAC	79.4799	72	0	1	6	126	10	thyroid,heart,testes,skeletal_muscle,adipose,lymph_node,lung,liver,colon,kidney	45.6537	3	2	A	Unannotated
HSBP1L1	chr18:77726678+77728094	chr18	+	77726678	77728094	1416	ATAG	U12_ATAC	82.1371	151	0	0	5	102	11	thyroid,heart,skeletal_muscle,adipose,brain,lymph_node,lung,liver,prostate,kidney,breast	45.6921	1	5	A	Unannotated
HSBP1L1	chr18:77726678+77728096	chr18	+	77726678	77728096	1418	ATAA	U12_ATAC	85.2865	117	0	0	2	107	11	thyroid,heart,adipose,lymph_node,colon,liver,lung,ovary,prostate,kidney,breast	45.6276	6	3	A	Unannotated
IDH3B	chr20:2639168-2639331	chr20	-	2639168	2639331	163	GGAG	U2_GTAG	84.9445	18	144	0	3	69	8	testes,adipose,lung,liver,colon,prostate,kidney,white_blood_cells	56.4417	4	2	G	Unannotated
IDH3B	chr20:2639168-2639404	chr20	-	2639168	2639404	236	GGAG	U2_GTAG	72.4237	201	581	1	25	284	15	thyroid,testes,skeletal_muscle,adipose,white_blood_cells,brain,lymph_node,colon,breast,lung,adrenal,prostate,ovary,kidney,liver	55.0847	3	2	G	ENST00000474315.1
IGKV3-11	chr2:89326969-89327132	chr2	-	89326969	89327132	163	GTAA	U2_GTAG	84.3958	2	0	0	3	175	6	adipose,lymph_node,colon,breast,lung,adrenal	35.5828	0	3	T	Unannotated
IK	chr5:140039419+140039699	chr5	+	140039419	140039699	280	ATAT	U12_ATAC	82.4324	2023	1290	13	138	9205	16	thyroid,heart,testes,skeletal_muscle,adipose,white_blood_cells,brain,lymph_node,colon,breast,lung,adrenal,prostate,ovary,kidney,liver	48.2143	0	1	None	ENST00000515015.1,ENST00000417647.2
IKZF5	chr10:124755692-124758012	chr10	-	124755692	124758012	2320	GGAG	U2_GTAG	77.7582	22	19	1	10	39	6	thyroid,heart,testes,lymph_node,prostate,kidney	40.4741	2	1	None	Unannotated
INPP5B	chr1:38411522-38411923	chr1	-	38411522	38411923	401	ATAG	U12_ATAC	84.5976	12	217	5	23	108	12	thyroid,testes,skeletal_muscle,adipose,brain,colon,breast,adrenal,prostate,ovary,kidney,white_blood_cells	52.3691	0	1	None	ENST00000373024.3,ENST00000373023.2,ENST00000373026.1,ENST00000491406.2,ENST00000373021.1
IQCB1	chr3:121547819-121553238	chr3	-	121547819	121553238	5419	GGAG	U2_GTAG	73.8491	8	0	2	7	49	7	thyroid,testes,white_blood_cells,breast,ovary,adrenal,liver	38.4573	3	2	G	Unannotated
ITPR1	chr3:4723102+4725069	chr3	+	4723102	4725069	1967	GAAG	U2_GTAG	80.7209	1121	676	5	2	413	14	thyroid,heart,testes,adipose,brain,lymph_node,colon,breast,lung,adrenal,prostate,ovary,kidney,white_blood_cells	40.0102	2	1	None	ENST00000357086.4,ENST00000456211.2,ENST00000354582.6,ENST00000302640.8,ENST00000443694.2
IWS1	chr2:128262958-128263228	chr2	-	128262958	128263228	270	GTAA	U2_GTAG	70.1251	282	267	1	2	0	0	0	48.5185	17	3	A	Unannotated
KANSL3	chr2:97302922-97303996	chr2	-	97302922	97303996	1074	GGAG	U2_GTAG	82.5006	6	281	0	11	93	5	thyroid,lymph_node,colon,testes,skeletal_muscle	57.5419	3	2	G	Unannotated
KCMF1	chr2:85270788+85273226	chr2	+	85270788	85273226	2438	ATAT	U12_ATAC	83.515	1062	1007	9	57	5718	16	thyroid,heart,testes,skeletal_muscle,adipose,white_blood_cells,brain,lymph_node,colon,breast,lung,adrenal,prostate,ovary,kidney,liver	41.5094	0	1	None	ENST00000453448.1,ENST00000409785.3
KDM2B	chr12:121882084-121882252	chr12	-	121882084	121882252	168	GTTG	U2_GTAG	76.7226	8	112	2	2	83	8	heart,testes,adipose,brain,lymph_node,white_blood_cells,adrenal,ovary	63.0952	1	3	A	Unannotated
KIAA1328	chr18:34465635+34477167	chr18	+	34465635	34477167	11532	ATAG	U12_ATAC	85.631	15	0	0	0	39	3	breast,testes,white_blood_cells	35.9088	2	2	G	Unannotated
LMBR1L	chr12:49494429-49495233	chr12	-	49494429	49495233	804	ATAG	U12_ATAC	88.0914	6	15	3	1	56	6	heart,testes,lymph_node,colon,breast,ovary	50.8706	0	2	C	ENST00000552577.1,ENST00000547670.1
LMOD1	chr1:201867526-201868364	chr1	-	201867526	201868364	838	TTAG	U2_GTAG	87.3236	138	0	7	12	4077	14	thyroid,heart,testes,skeletal_muscle,adipose,brain,lymph_node,colon,breast,lung,adrenal,prostate,ovary,kidney	49.8807	2	2	G	ENST00000367288.4
LSM6	chr4:147096963+147104057	chr4	+	147096963	147104057	7094	GTTG	U2_GTAG	78.4334	19	45	0	1	253	12	thyroid,testes,adipose,white_blood_cells,brain,lymph_node,colon,breast,adrenal,ovary,kidney,liver	39.5405	1	1	None	Unannotated
METTL23	chr17:74723612+74729059	chr17	+	74723612	74729059	5447	GAAG	U2_GTAG	80.4174	6	17	0	1	44	6	heart,brain,lymph_node,white_blood_cells,prostate,kidney	47.2921	2	1	None	Unannotated
MGAT1	chr5:180235597-180235889	chr5	-	180235597	180235889	292	GGAG	U2_GTAG	77.7284	9	14	0	3	16	3	brain,prostate,testes	54.1096	2	2	A	Unannotated
MORF4L1	chr15:79172921+79178485	chr15	+	79172921	79178485	5564	GTTG	U2_GTAG	71.237	67	4	0	1	195	15	thyroid,heart,testes,skeletal_muscle,adipose,white_blood_cells,brain,colon,breast,lung,adrenal,prostate,ovary,kidney,liver	38.1201	1	5	A	Unannotated
MSH3	chr5:79968677+79970801	chr5	+	79968677	79970801	2124	ATAA	U12_ATAC	89.9614	120	154	9	4	602	16	thyroid,heart,testes,skeletal_muscle,adipose,white_blood_cells,brain,lymph_node,colon,breast,lung,adrenal,prostate,ovary,kidney,liver	37.3823	2	1	None	ENST00000265081.6
MYO18B	chr22:26157098+26159197	chr22	+	26157098	26159197	2099	GAAG	U2_GTAG	76.1443	69	0	6	0	846	6	thyroid,heart,skeletal_muscle,testes,breast,adrenal	53.5017	2	1	None	ENST00000536101.1,ENST00000407587.2,ENST00000539302.1,ENST00000335473.7
MYO7A	chr11:76914262+76915120	chr11	+	76914262	76915120	858	ATAG	U12_ATAC	81.399	5	0	7	2	69	9	thyroid,heart,testes,lymph_node,lung,liver,adrenal,ovary,kidney	62.1212	1	1	None	ENST00000409619.2,ENST00000409709.3,ENST00000481328.3,ENST00000605744.1,ENST00000458637.2,ENST00000458169.2
NRK	chrX:105188033+105189863	chrX	+	105188033	105189863	1830	GTAA	U2_GTAG	75.6844	17	0	5	1	52	3	ovary,testes,kidney	40.7104	4	3	A	ENST00000243300.9,ENST00000428173.2
NUP188	chr9:131749996+131750316	chr9	+	131749996	131750316	320	GTTG	U2_GTAG	74.3705	4	80	0	0	8	1	breast	41.875	2	2	G	Unannotated
NUP210	chr3:13420480-13421062	chr3	-	13420480	13421062	582	ATAG	U12_ATAC	89.4201	38	0	3	4	431	10	thyroid,testes,skeletal_muscle,white_blood_cells,brain,lymph_node,lung,breast,adrenal,liver	51.2027	0	1	None	ENST00000254508.5,ENST00000420141.2
OCRL	chrX:128674455+128674720	chrX	+	128674455	128674720	265	GTAT	U12_GTAG	71.0004	6	20	6	17	131	11	thyroid,heart,testes,skeletal_muscle,adipose,brain,lymph_node,colon,breast,ovary,white_blood_cells	76.9811	0	2	C	ENST00000371113.4,ENST00000357121.5
PCBP2	chr12:53854927+53856264	chr12	+	53854927	53856264	1337	GTTG	U2_GTAG	83.1371	437	2822	7	140	12875	16	thyroid,heart,testes,skeletal_muscle,adipose,white_blood_cells,brain,lymph_node,colon,breast,lung,adrenal,prostate,ovary,kidney,liver	39.7158	1	1	None	ENST00000547987.2,ENST00000552819.1,ENST00000447282.1,ENST00000550585.1,ENST00000562264.1,ENST00000548933.1,ENST00000603815.1,ENST00000549863.1,ENST00000439930.3,ENST00000359462.5
PCGF2	chr17:36904221-36904448	chr17	-	36904221	36904448	227	GTTG	U2_GTAG	74.5419	3	3	0	3	7	1	adrenal	63.4361	2	2	G	Unannotated
PIGB	chr15:55612608+55613470	chr15	+	55612608	55613470	862	ATAA	U12_ATAC	87.2057	73	150	4	34	372	14	thyroid,heart,testes,white_blood_cells,brain,lymph_node,colon,breast,lung,adrenal,prostate,ovary,kidney,liver	33.2947	2	2	A	ENST00000566072.1,ENST00000164305.5
PIGB	chr15:55612608+55613474	chr15	+	55612608	55613474	866	ATAT	U12_ATAC	84.3023	7	16	0	3	16	2	thyroid,brain	33.1409	0	2	A	Unannotated
PLCD4	chr2:219483530+219486192	chr2	+	219483530	219486192	2662	GTGG	U12_GTAG	63.6768	35	0	8	10	272	9	thyroid,heart,testes,skeletal_muscle,brain,colon,breast,prostate,kidney	47.9339	0	2	A	ENST00000444453.1,ENST00000465713.1,ENST00000450993.2,ENST00000432688.1,ENST00000417849.1,ENST00000446503.1,ENST00000469493.1,ENST00000483685.1
PLCH2	chr1:2411416+2411621	chr1	+	2411416	2411621	205	ATAA	U12_ATAC	84.8928	6	11	8	0	12	2	brain,adrenal	64.878	1	1	None	ENST00000378486.3
POC1B	chr12:89819071-89853440	chr12	-	89819071	89853440	34369	ATAG	U12_ATAC	86.9104	5	3	0	0	0	0	0	38.7122	2	2	G	Unannotated
POLR2E	chr19:1089964-1090085	chr19	-	1089964	1090085	121	GTCG	U12_GTAG	80.0769	93	160	0	23	373	16	thyroid,heart,testes,skeletal_muscle,adipose,white_blood_cells,brain,lymph_node,colon,breast,lung,adrenal,prostate,ovary,kidney,liver	68.595	0	1	None	Unannotated
PPOX	chr1:161137024+161137145	chr1	+	161137024	161137145	121	GTGG	U2_GTAG	75.4213	1	19	1	16	14	1	adrenal	51.2397	2	2	G	Unannotated
PRMT1	chr19:50183186+50183395	chr19	+	50183186	50183395	209	ATAA	U12_ATAC	85.877	4	264	2	17	98	9	thyroid,brain,lymph_node,colon,liver,adrenal,prostate,ovary,kidney	54.5455	2	6	C	Unannotated
PTK2	chr8:141900868-141935763	chr8	-	141900868	141935763	34895	GGAG	U2_GTAG	77.8769	17	7	0	3	69	4	lung,ovary,lymph_node,colon	37.9424	2	2	A	Unannotated
PTPN11	chr12:112920009+112924266	chr12	+	112920009	112924266	4257	GTTG	U2_GTAG	80.1751	306	43	0	2	237	14	thyroid,heart,testes,skeletal_muscle,adipose,brain,colon,breast,lung,adrenal,prostate,ovary,kidney,liver	47.9211	1	2	A	Unannotated
RAPGEFL1	chr17:38337946+38340465	chr17	+	38337946	38340465	2519	ATAG	U12_ATAC	89.863	51	4	5	20	61	6	heart,brain,lung,breast,ovary,prostate	49.5038	0	1	None	ENST00000541245.1,ENST00000538981.1,ENST00000436615.3,ENST00000538884.1,ENST00000264644.6,ENST00000543876.1,ENST00000540388.1,ENST00000456989.2,ENST00000544503.1
RASGRP4	chr19:38911610-38911734	chr19	-	38911610	38911734	124	ATAA	U12_ATAC	84.4992	15	0	15	6	50	1	white_blood_cells	55.6452	3	1	None	ENST00000293062.9,ENST00000426920.2,ENST00000589474.1,ENST00000588404.1,ENST00000589100.1,ENST00000587738.1,ENST00000454404.2,ENST00000433821.2,ENST00000587753.1,ENST00000589358.1,ENST00000592322.1,ENST00000586305.1
RBFOX2	chr22:36156079-36157248	chr22	-	36156079	36157248	1169	GTGG	U2_GTAG	71.8872	53	10	11	22	1357	15	thyroid,heart,testes,skeletal_muscle,adipose,brain,lymph_node,colon,breast,lung,adrenal,prostate,ovary,kidney,liver	37.7246	2	1	None	ENST00000449924.2,ENST00000438146.2,ENST00000414461.2
RBM44	chr2:238728979+238729713	chr2	+	238728979	238729713	734	GGAG	U2_GTAG	81.4377	26	4	0	1	69	1	testes	37.3297	3	2	G	Unannotated
RBM45	chr2:178985136+178985900	chr2	+	178985136	178985900	764	GTTG	U2_GTAG	74.2707	33	9	1	0	53	5	thyroid,brain,ovary,lung,white_blood_cells	31.9372	3	1	None	Unannotated
RHEB	chr7:151168690-151174418	chr7	-	151168690	151174418	5728	GTGT	U2_GTAG	67.2651	1	0	0	10	13	1	lymph_node	40.0838	0	3	T	Unannotated
RNF175	chr4:154631641-154633626	chr4	-	154631641	154633626	1985	ATAG	U12_ATAC	87.9438	35	0	3	5	57	4	brain,lymph_node,colon,lung	36.8766	0	3	C	ENST00000347063.4
RP11-152O14.2.1	chr16:52118478-52118981	chr16	-	52118478	52118981	503	GGAG	U2_GTAG	82.4147	1	0	2	32	58	1	testes	38.171	6	3	G	Unannotated
RP11-321N4.3.1	chr6:86270491-86270791	chr6	-	86270491	86270791	300	ATAG	U2_GTAG	78.7299	0	10	0	3	0	0	0	50.6667	14	2	G	ENST00000429706.1
RP11-349A22.5.1	chr14:58740728-58740814	chr14	-	58740728	58740814	86	ATAG	U2_GTAG	87.0079	1	25	0	0	102	10	thyroid,testes,adipose,white_blood_cells,colon,breast,ovary,prostate,adrenal,liver	17.4419	2	2	G	Unannotated
RP11-58B17.1.1	chr3:9432181-9433392	chr3	-	9432181	9433392	1211	GAAG	U2_GTAG	75.4193	27	72	0	5	69	7	thyroid,testes,lymph_node,breast,prostate,kidney,white_blood_cells	41.123	1	3	A	Unannotated
RPL17	chr18:47017954-47018131	chr18	-	47017954	47018131	177	GGAG	U2_GTAG	77.5958	7	62	0	0	332	13	thyroid,heart,testes,adipose,brain,colon,breast,lung,adrenal,prostate,ovary,kidney,white_blood_cells	40.113	3	2	G	Unannotated
RPL21	chr13:27828418+27829379	chr13	+	27828418	27829379	961	GTGG	U2_GTAG	69.7929	1	0	0	4	29	4	thyroid,lung,white_blood_cells,kidney	40.999	2	2	G	Unannotated
RPL5	chr1:93303189+93306107	chr1	+	93303189	93306107	2918	GGAG	U2_GTAG	65.562	56	0	0	7	963	15	thyroid,heart,testes,skeletal_muscle,adipose,white_blood_cells,lymph_node,colon,breast,lung,adrenal,prostate,ovary,kidney,liver	39.719	0	1	None	Unannotated
RPL5	chr1:93303190+93306110	chr1	+	93303190	93306110	2920	GTTG	U2_GTAG	66.7728	893	0	2	2	15346	16	thyroid,heart,testes,skeletal_muscle,adipose,white_blood_cells,brain,lymph_node,colon,breast,lung,adrenal,prostate,ovary,kidney,liver	39.6918	4	2	G	Unannotated
RPS6KC1	chr1:213324226+213324629	chr1	+	213324226	213324629	403	GGAG	U2_GTAG	71.1992	4	117	0	3	0	0	0	80.1489	37	4	G	Unannotated
RSG1	chr1:16558792-16558993	chr1	-	16558792	16558993	201	ATAG	U12_ATAC	91.0932	14	18	0	0	73	11	thyroid,heart,testes,brain,lymph_node,colon,liver,ovary,prostate,kidney,breast	62.1891	3	2	G	Unannotated
RYK	chr3:133910827-133913925	chr3	-	133910827	133913925	3098	GTTG	U2_GTAG	74.4534	76	72	4	26	690	16	thyroid,heart,testes,skeletal_muscle,adipose,white_blood_cells,brain,lymph_node,colon,breast,lung,adrenal,prostate,ovary,kidney,liver	36.0232	1	1	None	ENST00000296084.4,ENST00000427044.2
SETDB1	chr1:150899039+150900179	chr1	+	150899039	150900179	1140	GGAG	U2_GTAG	71.5693	14	19	0	3	54	6	testes,white_blood_cells,adrenal,prostate,ovary,kidney	43.2456	1	1	None	Unannotated
SFMBT2	chr10:7326052-7327747	chr10	-	7326052	7327747	1695	ATAG	U12_GTAG	85.8733	20	21	0	0	5	1	heart	35.4572	0	1	None	Unannotated
SLC24A6	chr12:113758491-113758654	chr12	-	113758491	113758654	163	GTAT	U12_GTAG	82.3503	8	24	6	12	327	14	thyroid,testes,skeletal_muscle,adipose,white_blood_cells,lymph_node,colon,breast,lung,adrenal,prostate,ovary,kidney,liver	62.5767	1	2	G	ENST00000552014.1,ENST00000546737.1,ENST00000549181.1,ENST00000202831.3,ENST00000550672.1,ENST00000549605.1,ENST00000553238.1
SLC35B2	chr6:44224615-44224918	chr6	-	44224615	44224918	303	GGAG	U2_GTAG	84.2855	1	14	2	11	12	3	adrenal,lymph_node,adipose	67.9868	2	1	None	Unannotated
SLC35E2	chr1:1666274-1669088	chr1	-	1666274	1669088	2814	GGAG	U2_GTAG	79.0689	3	0	0	1	14	2	brain,ovary	49.8579	3	2	G	Unannotated
SMARCA4	chr19:11145808+11151973	chr19	+	11145808	11151973	6165	GTTG	U2_GTAG	66.9157	390	158	6	28	419	16	thyroid,heart,testes,skeletal_muscle,adipose,white_blood_cells,brain,lymph_node,colon,breast,lung,adrenal,prostate,ovary,kidney,liver	49.635	1	1	None	ENST00000589677.1,ENST00000450717.3,ENST00000592604.1,ENST00000585799.1,ENST00000413806.3,ENST00000541122.2,ENST00000592158.1
SMC3	chr10:112356308+112357896	chr10	+	112356308	112357896	1588	ATAT	U12_ATAC	74.7558	1187	326	6	22	2319	16	thyroid,heart,testes,skeletal_muscle,adipose,white_blood_cells,brain,lymph_node,colon,breast,lung,adrenal,prostate,ovary,kidney,liver	35.6423	0	3	A	ENST00000361804.4
SMPDL3A	chr6:123111050+123116821	chr6	+	123111050	123116821	5771	GGAG	U2_GTAG	84.1036	9	1	0	4	24	5	brain,adrenal,adipose,liver,colon	41.1194	4	2	G	Unannotated
SMS	chrX:21996232+21997003	chrX	+	21996232	21997003	771	ATAA	U12_ATAC	91.0932	21	0	0	0	138	10	thyroid,testes,adipose,brain,lung,liver,colon,adrenal,prostate,ovary	41.8936	2	1	None	Unannotated
SPATA7	chr14:88894043+88895691	chr14	+	88894043	88895691	1648	ATAG	U2_GTAG	74.9235	95	26	1	5	96	10	thyroid,heart,testes,brain,lymph_node,lung,breast,adrenal,prostate,kidney	32.5243	0	1	None	Unannotated
SRPK1	chr6:35858818-35888244	chr6	-	35858818	35888244	29426	GTTG	U2_GTAG	68.1982	12	18	1	10	96	9	thyroid,testes,adipose,brain,lung,breast,ovary,adrenal,white_blood_cells	41.1745	1	2	A	ENST00000423325.2
SRRT	chr7:100485480+100485662	chr7	+	100485480	100485662	182	GTTG	U2_GTAG	65.5775	132	140	7	67	2601	16	thyroid,heart,testes,skeletal_muscle,adipose,white_blood_cells,brain,lymph_node,colon,breast,lung,adrenal,prostate,ovary,kidney,liver	54.3956	0	1	None	ENST00000478693.1,ENST00000388793.4,ENST00000445337.1,ENST00000448764.1,ENST00000347433.4
SRSF12	chr6:89815249-89816872	chr6	-	89815249	89816872	1623	ATAT	U12_ATAC	91.4868	24	1	8	19	203	8	thyroid,heart,testes,brain,lymph_node,adrenal,prostate,ovary	35.4282	2	2	A	ENST00000452027.2
SSRP1	chr11:57102721-57103203	chr11	-	57102721	57103203	482	GTTG	U2_GTAG	76.4652	4	62	0	16	61	7	heart,skeletal_muscle,adipose,lymph_node,lung,ovary,prostate	66.805	1	2	A	Unannotated
SURF4	chr9:136239529-136242090	chr9	-	136239529	136242090	2561	GGAG	U2_GTAG	86.6768	4	0	1	4	9	1	testes	46.9738	3	4	A	Unannotated
SUSD4	chr1:223402736-223437971	chr1	-	223402736	223437971	35235	GTTG	U2_GTAG	77.0685	4	4	2	4	78	5	brain,ovary,colon,testes,kidney	44.1606	1	3	C	ENST00000484758.1
SUV420H2	chr19:55855211+55855338	chr19	+	55855211	55855338	127	GTTG	U2_GTAG	75.8239	0	7	0	3	23	2	prostate,lung	62.9921	3	2	G	Unannotated
TADA2A	chr17:35818689+35822182	chr17	+	35818689	35822182	3493	GTGA	U2_GTAG	63.8867	32	6	0	1	9	1	prostate	44.3458	1	7	A	Unannotated
TCTN1	chr12:111079432+111080053	chr12	+	111079432	111080053	621	ATAT	U12_ATAC	84.45	160	61	8	25	703	14	thyroid,heart,testes,adipose,brain,lymph_node,colon,breast,lung,adrenal,prostate,ovary,kidney,liver	44.2834	0	4	G	ENST00000397655.3,ENST00000480648.1,ENST00000495659.2,ENST00000397659.4,ENST00000397656.4,ENST00000551590.1
TCTN3	chr10:97442952-97443278	chr10	-	97442952	97443278	326	GTGG	U12_GTAG	85.5783	630	44	9	23	1484	16	thyroid,heart,testes,skeletal_muscle,adipose,white_blood_cells,brain,lymph_node,colon,breast,lung,adrenal,prostate,ovary,kidney,liver	33.7423	0	2	A	ENST00000265993.8,ENST00000430368.1
TEX101	chr19:43919190+43920032	chr19	+	43919190	43920032	842	GAAG	U2_GTAG	85.4349	26	0	3	19	300	1	testes	55.5819	2	1	None	ENST00000598265.1
THOC2	chrX:122744808-122745290	chrX	-	122744808	122745290	482	ATAA	U12_ATAC	86.0247	242	110	0	2	322	13	thyroid,heart,testes,adipose,white_blood_cells,brain,colon,breast,adrenal,prostate,ovary,kidney,liver	39.4191	1	1	None	ENST00000455053.1,ENST00000416618.1
TMCO5A	chr15:38226891+38227457	chr15	+	38226891	38227457	566	GGAG	U2_GTAG	73.1645	21	0	1	3	48	1	testes	34.9823	4	4	G	Unannotated
TMEM44	chr3:194309365-194325015	chr3	-	194309365	194325015	15650	GTGG	U2_GTAG	65.9609	17	0	0	3	2	0	0	48.5879	2	2	G	Unannotated
TMEM56	chr1:95603954+95609446	chr1	+	95603954	95609446	5492	GGAG	U2_GTAG	85.6433	7	0	0	0	13	2	heart,liver	37.1449	3	2	G	Unannotated
TNPO1	chr5:72144325+72147064	chr5	+	72144325	72147064	2739	GTTG	U12_GTAG	83.2007	23	0	0	33	34	4	thyroid,heart,prostate,lung	43.3735	0	2	A	ENST00000518279.1
TRAF3	chr14:103361610+103363597	chr14	+	103361610	103363597	1987	GAAG	U2_GTAG	87.0079	17	38	0	0	13	2	adipose,testes	43.4323	4	2	G	Unannotated
TRIM41	chr5:180661345+180661931	chr5	+	180661345	180661931	586	GGAG	U2_GTAG	73.9238	1	34	0	0	44	5	thyroid,adrenal,lung,ovary,testes	64.1638	2	2	G	Unannotated
TSPAN12	chr7:120496887-120497058	chr7	-	120496887	120497058	171	TTAG	U2_GTAG	79.3227	2	128	0	1	6	1	kidney	56.7251	2	1	None	Unannotated
TSPYL2	chrX:53112487+53113713	chrX	+	53112487	53113713	1226	GTTG	U12_GTAG	86.0816	40	99	1	2	841	15	thyroid,heart,testes,skeletal_muscle,adipose,brain,lymph_node,colon,breast,lung,adrenal,prostate,ovary,kidney,white_blood_cells	49.1028	0	1	None	ENST00000578306.1,ENST00000553557.1
TXN2	chr22:36863374-36863843	chr22	-	36863374	36863843	469	GGAG	U2_GTAG	80.6479	8	716	0	0	269	12	thyroid,testes,skeletal_muscle,adipose,lymph_node,lung,breast,colon,adrenal,prostate,ovary,kidney	56.29	3	2	G	Unannotated
UBC	chr12:125396673-125397813	chr12	-	125396673	125397813	1140	GTAA	U2_GTAG	68.0929	1185	4	0	0	0	0	0	52.2807	8	2	G	Unannotated
UBR3	chr2:170783915+170785236	chr2	+	170783915	170785236	1321	ATAT	U12_ATAC	91.29	196	119	0	1	1982	16	thyroid,heart,testes,skeletal_muscle,adipose,white_blood_cells,brain,lymph_node,colon,breast,lung,adrenal,prostate,ovary,kidney,liver	29.7502	2	1	None	ENST00000418381.1
unknown_gene_1294	chrX:118957006-118965614	chrX	-	118957006	118965614	8608	GAAG	U2_GTAG	85.5945	22	0	0	4	0	0	0	45.1092	5	2	G	Unannotated
unknown_gene_1770	chrX:118949270-118956904	chrX	-	118949270	118956904	7634	GAAG	U2_GTAG	83.3846	8	0	0	4	0	0	0	45.2974	3	2	A	Unannotated
UPF3B	chrX:118965722-118968882	chrX	-	118965722	118968882	3160	GAAG	U2_GTAG	85.5945	21	0	0	4	0	0	0	41.8671	4	3	G	Unannotated
USP21	chr1:161134402+161134624	chr1	+	161134402	161134624	222	ATAG	U12_ATAC	82.4816	236	231	10	30	1178	16	thyroid,heart,testes,skeletal_muscle,adipose,white_blood_cells,brain,lymph_node,colon,breast,lung,adrenal,prostate,ovary,kidney,liver	46.8468	2	2	C	ENST00000368002.3,ENST00000368001.1,ENST00000289865.8,ENST00000493054.1,ENST00000487163.1
USP40	chr2:234407270-234408524	chr2	-	234407270	234408524	1254	GTTG	U2_GTAG	77.509	40	5	1	0	61	5	thyroid,colon,ovary,adipose,white_blood_cells	39.075	1	1	None	Unannotated
VCL	chr10:75834661+75842208	chr10	+	75834661	75842208	7547	GTAA	U2_GTAG	79.749	371	0	0	0	535	3	thyroid,heart,skeletal_muscle	36.8491	0	2	A	Unannotated
VEZT	chr12:95663964+95668516	chr12	+	95663964	95668516	4552	ATAA	U12_ATAC	84.7452	12	54	0	1	47	6	thyroid,adipose,lung,adrenal,prostate,ovary	36.6872	2	5	A	Unannotated
VSNL1	chr2:17773459+17830702	chr2	+	17773459	17830702	57243	GTAA	U2_GTAG	72.9689	7	0	0	3	23	1	brain	44.767	7	2	A	Unannotated
WAC	chr10:28822963+28824472	chr10	+	28822963	28824472	1509	GTGG	U2_GTAG	74.0312	107	80	1	43	773	16	thyroid,heart,testes,skeletal_muscle,adipose,white_blood_cells,brain,lymph_node,colon,breast,lung,adrenal,prostate,ovary,kidney,liver	35.719	2	6	G	Unannotated
WARS2	chr1:119576011-119576717	chr1	-	119576011	119576717	706	GTGG	U2_GTAG	71.6813	2	14	2	1	77	7	thyroid,adipose,lymph_node,white_blood_cells,adrenal,prostate,ovary	32.8612	3	1	None	ENST00000369426.5
WDR13	chrX:48456042+48456345	chrX	+	48456042	48456345	303	GGAG	U2_GTAG	87	9	5	0	13	38	6	thyroid,heart,skeletal_muscle,lymph_node,colon,prostate	64.0264	3	2	G	ENST00000497756.1
WDR47	chr1:109525407-109525903	chr1	-	109525407	109525903	496	GTTG	U2_GTAG	76.0489	22	3	3	1	55	5	brain,ovary,testes,liver,kidney	29.8387	1	3	T	Unannotated
WDR86	chr7:151097327-151105976	chr7	-	151097327	151105976	8649	TTAG	U2_GTAG	88.1606	4	4	0	0	4	0	0	52.4569	2	2	G	Unannotated
XAF1	chr17:6665341+6665473	chr17	+	6665341	6665473	132	GAAG	U2_GTAG	86.4295	5	41	2	0	34	5	heart,lymph_node,colon,breast,lung	53.0303	4	4	G	Unannotated
XPO4	chr13:21361737-21362624	chr13	-	21361737	21362624	887	ATAG	U12_ATAC	87.1073	207	489	10	2	410	15	thyroid,heart,testes,skeletal_muscle,adipose,white_blood_cells,brain,lymph_node,colon,breast,adrenal,prostate,ovary,kidney,liver	40.699	1	2	A	ENST00000400602.2,ENST00000255305.6
YIPF7	chr4:44631565-44637938	chr4	-	44631565	44637938	6373	ATAG	U2_GTAG	87.814	15	0	1	2	90	2	heart,skeletal_muscle	34.348	3	2	A	ENST00000332990.5,ENST00000415895.3
ZNF300	chr5:150276535-150277623	chr5	-	150276535	150277623	1088	GGAG	U2_GTAG	83.6373	10	5	7	14	76	5	thyroid,brain,ovary,testes,kidney	32.9963	2	1	None	ENST00000274599.5,ENST00000418587.2,ENST00000446148.2
ZNRF2	chr7:30430651+30442520	chr7	+	30430651	30442520	11869	GTTG	U2_GTAG	86.2818	5	2	0	0	21	4	colon,adrenal,lymph_node,adipose	34.9145	2	2	G	Unannotated

## Sheet: Non-U2_U12 near to SS
List of non-U2/U12 splice junctions that have their 5’ and 3’ end less than 10 nt to a canonical splice junction and were found to have at least a coverage ratio of 1:20 compared with their most abundant splice variant
Gene name	Splice Junction ID	Chromosome	Strand	Start	End	Intron length	Dinucleotides	Type-like	score	Mixture of 16 tissues reads	GM12878 reads	Human cDNAs	Human ESTs	Total 16 tissue samples reads	Number of tissues	Tissues	%GC	Direct Repeats	Homopolymer length	Homopolymer nucleotide	GENCODE v.17 ID
ABCA5	chr17:67251777-67251874	chr17	-	67251777	67251874	97	GGTT	Non-U2/U12	45.3479	6	1	0	2	48	3	testes,liver,kidney	23.7113	0	7	A	Unannotated
AC004381.6.1	chr16:20839857+20843474	chr16	+	20839857	20843474	3617	AGTC	Non-U2/U12	44.0002	25	6	0	3	207	1	testes	38.1808	1	7	A	Unannotated
ALCAM	chr3:105250909+105252444	chr3	+	105250909	105252444	1535	GGGC	Non-U2/U12	43.4985	8	38	0	1	40	2	thyroid,lung	36.6775	0	7	A	Unannotated
ANXA11	chr10:81923164-81923294	chr10	-	81923164	81923294	130	CTTT	Non-U2/U12	44.5329	10	7	0	0	173	15	thyroid,heart,testes,skeletal_muscle,adipose,brain,lymph_node,colon,breast,lung,adrenal,prostate,ovary,kidney,white_blood_cells	53.8462	2	1	None	Unannotated
AP2B1	chr17:33921085+33925246	chr17	+	33921085	33925246	4161	GGGC	Non-U2/U12	43.251	32	0	0	9	59	8	thyroid,heart,testes,brain,colon,lung,adrenal,ovary	42.7301	0	7	A	Unannotated
ASS1	chr9:133352347+133355100	chr9	+	133352347	133355100	2753	GGCT	Non-U2/U12	42.9232	6	0	0	9	432	14	thyroid,heart,testes,skeletal_muscle,adipose,brain,lymph_node,colon,breast,adrenal,prostate,ovary,kidney,liver	59.3171	0	7	A	Unannotated
ATP2B4	chr1:203670055+203671174	chr1	+	203670055	203671174	1119	GGTA	Non-U2/U12	32.7334	21	1	0	0	137	12	heart,testes,adipose,white_blood_cells,brain,colon,breast,adrenal,prostate,ovary,kidney,liver	44.6828	1	7	A	Unannotated
BZW1	chr2:201681112+201681826	chr2	+	201681112	201681826	714	GGAC	Non-U2/U12	56.2355	8	0	0	5	157	10	thyroid,heart,testes,adipose,brain,colon,breast,adrenal,ovary,white_blood_cells	43.8375	0	7	A	Unannotated
C17orf85	chr17:3729139-3729381	chr17	-	3729139	3729381	242	GGTT	Non-U2/U12	39.7098	26	5	0	0	90	8	thyroid,testes,skeletal_muscle,adipose,brain,breast,ovary,kidney	35.124	0	7	A	Unannotated
C7orf50	chr7:1167025-1177846	chr7	-	1167025	1177846	10821	ACTG	Non-U2/U12	49.2306	0	197	0	0	89	7	skeletal_muscle,lung,liver,ovary,prostate,adrenal,kidney	49.2006	1	1	None	Unannotated
CCAR1	chr10:70548082+70549462	chr10	+	70548082	70549462	1380	CAAA	Non-U2/U12	44.2048	79	9	0	2	206	12	thyroid,testes,adipose,white_blood_cells,brain,colon,breast,adrenal,prostate,ovary,kidney,liver	42.971	2	7	A	Unannotated
CCNL1	chr3:156867768-156867854	chr3	-	156867768	156867854	86	GGAC	Non-U2/U12	50.4179	31	31	0	2	127	11	thyroid,heart,testes,adipose,lung,breast,adrenal,prostate,ovary,kidney,liver	37.2093	0	7	A	Unannotated
CTA-211A9.5.1	chr22:27113423+27114103	chr22	+	27113423	27114103	680	TAGA	Non-U2/U12	34.3842	0	0	0	3	8	1	breast	48.2353	0	2	G	Unannotated
CYTH2	chr19:48978207+48981323	chr19	+	48978207	48981323	3116	TATC	Non-U2/U12	28.2248	0	172	0	0	1296	16	thyroid,heart,testes,skeletal_muscle,adipose,white_blood_cells,brain,lymph_node,colon,breast,lung,adrenal,prostate,ovary,kidney,liver	57.3171	0	3	G	Unannotated
DEK	chr6:18236833-18237612	chr6	-	18236833	18237612	779	GGTT	Non-U2/U12	40.2859	6	61	0	1	257	11	thyroid,heart,testes,skeletal_muscle,adipose,lymph_node,colon,breast,adrenal,prostate,ovary	36.0719	0	7	A	Unannotated
DIMT1	chr5:61694710-61697863	chr5	-	61694710	61697863	3153	GGTT	Non-U2/U12	46.4416	7	11	0	0	48	6	adipose,brain,breast,ovary,prostate,white_blood_cells	46.2417	0	7	A	Unannotated
DLGAP5	chr14:55647498-55647931	chr14	-	55647498	55647931	433	GGAC	Non-U2/U12	63.9635	1	124	0	0	10	1	testes	45.9584	0	7	A	Unannotated
DUSP14	chr17:35850060+35870779	chr17	+	35850060	35870779	20719	GCGA	Non-U2/U12	31.2057	10	6	0	0	5	0	0	46.0833	0	3	T	Unannotated
EIF2S2	chr20:32691373-32693174	chr20	-	32691373	32693174	1801	GGTT	Non-U2/U12	39.3661	23	0	0	2	168	11	thyroid,testes,skeletal_muscle,adipose,brain,lymph_node,colon,breast,adrenal,ovary,kidney	40.3109	0	7	A	Unannotated
ERCC3	chr2:128018924-128028912	chr2	-	128018924	128028912	9988	GGGC	Non-U2/U12	44.3356	6	0	0	1	34	4	ovary,adipose,breast,testes	43.7225	0	7	A	Unannotated
FAM134C	chr17:40744179-40761101	chr17	-	40744179	40761101	16922	GAGG	Non-U2/U12	51.4411	3	10	1	3	70	6	testes,skeletal_muscle,lymph_node,breast,kidney,white_blood_cells	43.9901	0	7	T	Unannotated
HPS3	chr3:148880113+148880468	chr3	+	148880113	148880468	355	TTTG	Non-U2/U12	47.322	30	50	0	1	79	5	thyroid,prostate,ovary,adipose,white_blood_cells	33.5211	4	7	T	Unannotated
IFT81	chr12:110628857+110630424	chr12	+	110628857	110630424	1567	TGTG	Non-U2/U12	54.6003	15	18	1	0	108	8	thyroid,testes,brain,lung,breast,ovary,prostate,adrenal	38.6726	0	7	A	Unannotated
IGFBP7	chr4:57897504-57898592	chr4	-	57897504	57898592	1088	GGAC	Non-U2/U12	53.4316	28	0	0	10	5728	16	thyroid,heart,testes,skeletal_muscle,adipose,white_blood_cells,brain,lymph_node,colon,breast,lung,adrenal,prostate,ovary,kidney,liver	36.0294	0	7	A	Unannotated
IGFBP7	chr4:57897504-57898594	chr4	-	57897504	57898594	1090	AAAC	Non-U2/U12	41.6006	9	0	0	2	442	13	thyroid,heart,testes,adipose,brain,lymph_node,colon,breast,lung,adrenal,prostate,ovary,kidney	35.9633	1	5	A	Unannotated
IGHV1-46	chr14:106967350-106967435	chr14	-	106967350	106967435	85	AATG	Non-U2/U12	32.2537	5	0	1	2	179	4	adrenal,lymph_node,lung,breast	51.7647	0	1	None	Unannotated
INPP5B	chr1:38354015-38355226	chr1	-	38354015	38355226	1211	AGGG	Non-U2/U12	36.6729	3	10	0	0	79	8	adipose,brain,lymph_node,lung,colon,adrenal,prostate,ovary	41.0405	0	7	T	Unannotated
ITGA1	chr5:52161647+52177702	chr5	+	52161647	52177702	16055	ACTC	Non-U2/U12	45.378	3	0	0	0	22	3	heart,prostate,lung	37.7826	2	1	None	Unannotated
ITPR1	chr3:4808393+4810192	chr3	+	4808393	4810192	1799	GGCT	Non-U2/U12	41.753	33	36	0	0	102	9	thyroid,heart,brain,colon,lung,adrenal,prostate,ovary,kidney	44.6359	0	7	A	Unannotated
LARS	chr5:145544036-145547691	chr5	-	145544036	145547691	3655	GGTC	Non-U2/U12	37.1109	4	0	0	3	127	12	thyroid,heart,testes,adipose,brain,colon,breast,adrenal,prostate,ovary,kidney,white_blood_cells	39.7538	0	7	A	Unannotated
LRPPRC	chr2:44139699-44145166	chr2	-	44139699	44145166	5467	AAAT	Non-U2/U12	43.8839	80	0	0	1	122	12	thyroid,heart,testes,skeletal_muscle,brain,colon,breast,adrenal,prostate,ovary,kidney,white_blood_cells	39.2903	1	7	A	Unannotated
MIR3654	chr11:62340213-62341301	chr11	-	62340213	62341301	1088	TAGA	Non-U2/U12	28.3974	155	0	0	4	86	12	thyroid,testes,skeletal_muscle,adipose,brain,lymph_node,colon,breast,adrenal,prostate,ovary,kidney	52.4816	0	4	G	Unannotated
MLF1IP	chr4:185637789-185638290	chr4	-	185637789	185638290	501	GGAC	Non-U2/U12	56.8724	4	22	0	0	43	2	adrenal,testes	30.3393	0	7	A	Unannotated
MRPL47	chr3:179320584-179322312	chr3	-	179320584	179322312	1728	AAGG	Non-U2/U12	37.9051	91	271	0	9	273	13	thyroid,heart,testes,skeletal_muscle,adipose,white_blood_cells,brain,colon,breast,lung,prostate,kidney,liver	38.0208	0	7	T	Unannotated
MTIF2	chr2:55489565-55490776	chr2	-	55489565	55490776	1211	GGAT	Non-U2/U12	60.7984	11	0	0	1	72	9	thyroid,heart,white_blood_cells,breast,ovary,prostate,adrenal,kidney,liver	43.3526	0	7	A	Unannotated
NANS	chr9:100839298+100840472	chr9	+	100839298	100840472	1174	GGTC	Non-U2/U12	46.5145	4	46	0	0	346	14	thyroid,heart,testes,skeletal_muscle,adipose,white_blood_cells,brain,lymph_node,colon,breast,lung,ovary,kidney,liver	43.356	0	7	A	Unannotated
NBN	chr8:90965922-90967512	chr8	-	90965922	90967512	1590	AGCT	Non-U2/U12	43.0652	1	138	4	0	28	4	prostate,lung,white_blood_cells,testes	36.2264	1	8	A	Unannotated
NRD1	chr1:52279763-52280223	chr1	-	52279763	52280223	460	GGAC	Non-U2/U12	57.0826	20	7	0	1	146	11	thyroid,heart,testes,skeletal_muscle,adipose,brain,lung,liver,adrenal,prostate,ovary	40.2174	0	7	A	Unannotated
NT5C3	chr7:33060971-33061665	chr7	-	33060971	33061665	694	GGCT	Non-U2/U12	48.6696	26	5	0	0	140	10	thyroid,testes,adipose,brain,lymph_node,lung,adrenal,prostate,ovary,kidney	29.5389	0	7	A	Unannotated
NUFIP1	chr13:45554957-45556207	chr13	-	45554957	45556207	1250	GGGC	Non-U2/U12	42.4562	9	0	0	3	0	0	0	35.68	0	9	A	Unannotated
OS9	chr12:58111740+58111926	chr12	+	58111740	58111926	186	GGCC	Non-U2/U12	44.5984	246	3	0	0	215	12	thyroid,testes,adipose,white_blood_cells,brain,colon,breast,adrenal,prostate,ovary,kidney,liver	55.914	0	7	A	Unannotated
OXSR1	chr3:38266194+38271175	chr3	+	38266194	38271175	4981	GGTT	Non-U2/U12	37.957	5	0	0	0	75	8	thyroid,heart,skeletal_muscle,adipose,breast,ovary,kidney,white_blood_cells	35.0733	0	7	A	Unannotated
PDIA3	chr15:44053731+44055275	chr15	+	44053731	44055275	1544	AAGG	Non-U2/U12	30.4253	27	0	0	7	744	15	thyroid,heart,testes,skeletal_muscle,adipose,white_blood_cells,brain,colon,breast,lung,adrenal,prostate,ovary,kidney,liver	36.8523	0	7	T	Unannotated
PFDN4	chr20:52830996+52831836	chr20	+	52830996	52831836	840	GGAT	Non-U2/U12	51.078	36	0	0	2	497	13	thyroid,heart,testes,adipose,brain,lymph_node,colon,breast,adrenal,prostate,ovary,kidney,liver	41.0714	0	7	A	Unannotated
POMGNT1	chr1:46658266-46658574	chr1	-	46658266	46658574	308	CATC	Non-U2/U12	24.2082	28	6	0	0	57	6	thyroid,heart,breast,adrenal,kidney,liver	54.5455	0	7	T	Unannotated
PPFIBP1	chr12:27817378+27820096	chr12	+	27817378	27820096	2718	GGCT	Non-U2/U12	56.8449	49	2	0	1	93	8	thyroid,heart,testes,colon,breast,ovary,adrenal,kidney	38.4842	0	7	A	Unannotated
PPP1R15B	chr1:204375443-204378620	chr1	-	204375443	204378620	3177	GGGT	Non-U2/U12	42.1917	12	0	0	0	82	9	thyroid,heart,testes,skeletal_muscle,brain,lung,breast,ovary,prostate	35.5681	0	7	A	Unannotated
PRRG4	chr11:32875816+32878981	chr11	+	32875816	32878981	3165	TCAG	Non-U2/U12	56.1817	5	0	0	0	25	2	thyroid,kidney	37.1248	2	2	C	Unannotated
PRRG4	chr11:32875810+32878981	chr11	+	32875810	32878981	3171	CCAG	Non-U2/U12	48.0492	8	0	0	1	70	6	skeletal_muscle,adipose,lung,liver,kidney,white_blood_cells	37.1492	3	2	C	Unannotated
PSD3	chr8:18623049-18656802	chr8	-	18623049	18656802	33753	AACA	Non-U2/U12	34.0316	5	0	3	0	4	1	heart	38.2544	0	1	None	Unannotated
RAB21	chr12:72164482+72167740	chr12	+	72164482	72167740	3258	TTGT	Non-U2/U12	33.445	23	0	0	1	469	15	thyroid,heart,testes,skeletal_muscle,adipose,white_blood_cells,brain,lymph_node,colon,breast,lung,adrenal,prostate,ovary,liver	35.8502	0	7	A	Unannotated
RABEP1	chr17:5266315+5268419	chr17	+	5266315	5268419	2104	GTTG	Non-U2/U12	57.325	22	70	0	3	146	11	thyroid,skeletal_muscle,adipose,lymph_node,colon,liver,lung,adrenal,prostate,ovary,white_blood_cells	40.3992	0	7	A	Unannotated
RBPJ	chr4:26407891+26417094	chr4	+	26407891	26417094	9203	GGTC	Non-U2/U12	43.4225	1	0	0	3	91	8	thyroid,testes,adipose,brain,lymph_node,colon,adrenal,ovary	38.5961	0	7	A	Unannotated
RP1-164F3.9.1	chrX:100646808+100650321	chrX	+	100646808	100650321	3513	AGCA	Non-U2/U12	43.5282	38	0	0	3	203	14	thyroid,heart,testes,skeletal_muscle,adipose,lymph_node,colon,liver,lung,adrenal,prostate,ovary,kidney,white_blood_cells	40.1082	1	4	A	Unannotated
RP1-164F3.9.1	chrX:100646553+100646744	chrX	+	100646553	100646744	191	TAGA	Non-U2/U12	30.6689	18	0	0	3	25	4	ovary,breast,skeletal_muscle,white_blood_cells	38.7435	0	3	G	Unannotated
RPAP3	chr12:48082980-48084301	chr12	-	48082980	48084301	1321	GGTT	Non-U2/U12	49.6777	28	9	0	0	58	4	brain,testes,skeletal_muscle,white_blood_cells	41.0295	0	7	A	Unannotated
RPL17	chr18:47014938-47015731	chr18	-	47014938	47015731	793	AACC	Non-U2/U12	37.9735	32	0	0	9	48	7	testes,lymph_node,lung,breast,colon,adrenal,kidney	42.2446	1	4	A	Unannotated
RPL17	chr18:47014938-47015729	chr18	-	47014938	47015729	791	GGCC	Non-U2/U12	50.1331	12	0	0	5	94	9	thyroid,heart,testes,adipose,breast,ovary,adrenal,kidney,white_blood_cells	42.3515	0	6	A	Unannotated
RPL7	chr8:74203483-74203783	chr8	-	74203483	74203783	300	GGAA	Non-U2/U12	52.5004	17	0	0	4	65	8	testes,skeletal_muscle,adipose,brain,colon,breast,ovary,adrenal	31	1	2	A	Unannotated
RPS25	chr11:118886650-118888073	chr11	-	118886650	118888073	1423	AGTA	Non-U2/U12	41.7912	5	0	0	4	103	10	heart,skeletal_muscle,adipose,brain,lymph_node,lung,colon,adrenal,prostate,ovary	45.2565	1	2	A	Unannotated
RPS6	chr9:19378513-19378707	chr9	-	19378513	19378707	194	AGAA	Non-U2/U12	51.8652	349	156	0	4	1008	16	thyroid,heart,testes,skeletal_muscle,adipose,white_blood_cells,brain,lymph_node,colon,breast,lung,adrenal,prostate,ovary,kidney,liver	32.4742	2	6	A	Unannotated
RPS6	chr9:19378514-19378706	chr9	-	19378514	19378706	192	GGTA	Non-U2/U12	43.1131	154	166	0	23	413	14	thyroid,heart,testes,adipose,white_blood_cells,brain,lymph_node,colon,breast,lung,adrenal,prostate,ovary,liver	32.8125	1	8	A	Unannotated
RYR2	chr1:237993932+237994814	chr1	+	237993932	237994814	882	GAGG	Non-U2/U12	45.8071	15	0	0	0	47	4	thyroid,brain,colon,heart	38.5488	0	7	T	Unannotated
SEC24B	chr4:110453901+110454749	chr4	+	110453901	110454749	848	AAGG	Non-U2/U12	35.0083	185	17	0	1	78	8	testes,skeletal_muscle,adipose,colon,white_blood_cells,adrenal,ovary,kidney	31.4858	0	7	T	Unannotated
SENP6	chr6:76333675+76343294	chr6	+	76333675	76343294	9619	GGAC	Non-U2/U12	56.3749	7	4	0	0	292	14	thyroid,heart,testes,adipose,white_blood_cells,brain,colon,breast,lung,adrenal,prostate,ovary,kidney,liver	35.4611	0	7	A	Unannotated
SHPRH	chr6:146254316-146256043	chr6	-	146254316	146256043	1727	GGTT	Non-U2/U12	38.6487	4	10	1	0	11	1	kidney	38.3903	0	7	A	Unannotated
SKP1	chr5:133496823-133502861	chr5	-	133496823	133502861	6038	GGGT	Non-U2/U12	42.1625	62	0	0	14	418	16	thyroid,heart,testes,skeletal_muscle,adipose,white_blood_cells,brain,lymph_node,colon,breast,lung,adrenal,prostate,ovary,kidney,liver	41.2554	0	7	A	Unannotated
SMEK2	chr2:55786106-55791449	chr2	-	55786106	55791449	5343	GGTT	Non-U2/U12	41.9575	22	0	0	0	73	7	thyroid,testes,lymph_node,colon,breast,ovary,white_blood_cells	43.3464	0	7	A	Unannotated
SMPX	chrX:21724514-21755667	chrX	-	21724514	21755667	31153	GGTC	Non-U2/U12	40.0736	118	1	0	0	112	3	thyroid,heart,testes	40.9238	0	7	A	Unannotated
SNX6	chr14:35050805-35055433	chr14	-	35050805	35055433	4628	AAGG	Non-U2/U12	39.5672	18	0	0	1	326	15	thyroid,heart,testes,adipose,white_blood_cells,brain,lymph_node,colon,breast,lung,adrenal,prostate,ovary,kidney,liver	45.6569	0	7	T	Unannotated
STAU1	chr20:47770610-47790732	chr20	-	47770610	47790732	20122	GGGC	Non-U2/U12	44.0831	54	4	0	4	78	8	testes,adipose,lymph_node,breast,ovary,prostate,adrenal,kidney	41.5863	0	7	A	Unannotated
TAF1B	chr2:10051685+10053285	chr2	+	10051685	10053285	1600	GGTC	Non-U2/U12	44.2827	8	3	0	0	16	2	thyroid,adipose	37.0625	0	7	A	Unannotated
TAF4	chr20:60575308-60575604	chr20	-	60575308	60575604	296	CGGT	Non-U2/U12	30.3258	4	10	0	0	63	4	thyroid,lymph_node,testes,kidney	45.9459	0	7	A	Unannotated
TBX3	chr12:115114277-115115385	chr12	-	115114277	115115385	1108	GGAC	Non-U2/U12	48.3614	19	0	0	0	266	11	thyroid,heart,testes,adipose,colon,breast,lung,adrenal,prostate,ovary,kidney	43.5921	0	7	A	Unannotated
TNS1	chr2:218678032-218678408	chr2	-	218678032	218678408	376	GGCC	Non-U2/U12	45.5809	32	0	0	1	316	11	thyroid,heart,testes,adipose,brain,colon,breast,adrenal,prostate,ovary,kidney	57.1809	0	7	A	Unannotated
TRBV6-1	chr7:142028222+142028311	chr7	+	142028222	142028311	89	GCCT	Non-U2/U12	61.629	0	0	5	4	41	3	adrenal,lymph_node,white_blood_cells	53.9326	3	3	G	Unannotated
UBA5	chr3:132394766+132395284	chr3	+	132394766	132395284	518	GGAT	Non-U2/U12	49.5524	78	28	1	11	270	12	thyroid,heart,testes,adipose,brain,lymph_node,colon,liver,adrenal,prostate,ovary,kidney	27.7992	0	7	A	Unannotated
UNC93B1	chr11:67767149-67770489	chr11	-	67767149	67770489	3340	GGGG	Non-U2/U12	43.8131	8	24	0	0	96	8	thyroid,heart,skeletal_muscle,lung,white_blood_cells,adrenal,ovary,kidney	51.2575	0	7	T	Unannotated
USP25	chr21:17183532+17191018	chr21	+	17183532	17191018	7486	GAGT	Non-U2/U12	32.8549	7	22	0	2	146	12	thyroid,heart,testes,skeletal_muscle,adipose,lymph_node,lung,breast,colon,ovary,prostate,liver	40.1282	0	7	A	Unannotated
USP48	chr1:22083197-22084156	chr1	-	22083197	22084156	959	GGGT	Non-U2/U12	46.7908	7	44	0	0	129	11	thyroid,adipose,lymph_node,lung,liver,colon,adrenal,prostate,ovary,kidney,white_blood_cells	32.951	0	7	A	Unannotated
WBP4	chr13:41645708+41646915	chr13	+	41645708	41646915	1207	GGTT	Non-U2/U12	40.6703	40	10	0	0	25	4	brain,ovary,adipose,breast	43.9934	0	7	A	Unannotated
YBX1	chr1:43166718+43167652	chr1	+	43166718	43167652	934	TAGT	Non-U2/U12	30.5261	133	0	0	4	7	1	testes	33.0835	1	3	G	Unannotated
ZNF664	chr12:124495987+124496090	chr12	+	124495987	124496090	103	GGAC	Non-U2/U12	46.7067	10	5	0	0	143	10	thyroid,heart,testes,adipose,colon,breast,adrenal,ovary,kidney,white_blood_cells	24.2718	0	7	A	Unannotated

## Sheet: Non-U2_U12 not near to SS
List of non-U2/U12 splice junctions that are not associated to near canonical splice sites and were found to have at least a coverage ratio of 1:20 compared with their most abundant splice
Gene name	Splice Junction ID	Chromosome	Strand	Start	End	Intron length	Dinucleotides	Type-like	score	Mixture of 16 tissues reads	GM12878 reads	Human cDNAs	Human ESTs	Total 16 tissue samples reads	Number of tissues	Tissues	%GC	Direct Repeats	Homopolymer length	Homopolymer nucleotide	GENCODE v.17 ID
AC004448.3.1	chr17:19349695-19349763	chr17	-	19349695	19349763	68	CGCC	Non-U2/U12	26.7278	18	25	0	0	1	0	0	66.1765	0	2	A	Unannotated
ACAD10	chr12:112162021+112162043	chr12	+	112162021	112162043	22	ATAG	Non-U2/U12	74.3411	6	13	0	6	0	0	0	50	22	1	None	Unannotated
ACADSB	chr10:124817347+124817377	chr10	+	124817347	124817377	30	ATAA	Non-U2/U12	74.3129	4	0	1	2	142	6	thyroid,heart,brain,breast,prostate,liver	43.3333	6	3	A	Unannotated
ACCN1	chr17:32366528-32366624	chr17	-	32366528	32366624	96	TTCG	Non-U2/U12	58.0105	157	123	0	0	0	0	0	57.2917	1	1	None	Unannotated
ADAM9	chr8:38854455+38854472	chr8	+	38854455	38854472	17	GCGG	Non-U2/U12	61.3099	6	17	0	0	0	0	0	82.3529	24	3	G	Unannotated
AHCY	chr20:32883257-32883369	chr20	-	32883257	32883369	112	GGTG	Non-U2/U12	57.6134	10	0	0	3	11	2	prostate,testes	66.9643	11	1	None	Unannotated
AHNAK	chr11:62294030-62294078	chr11	-	62294030	62294078	48	TGAG	Non-U2/U12	57.1604	187	45	0	0	26	4	brain,testes,skeletal_muscle,heart	58.3333	12	1	None	Unannotated
AIG1	chr6:143458127+143486219	chr6	+	143458127	143486219	28092	GTGT	Non-U2/U12	55.0183	0	0	0	9	6	1	breast	40.0541	1	4	T	Unannotated
AKAP2	chr9:112899342+112899387	chr9	+	112899342	112899387	45	GAAG	Non-U2/U12	64.343	17	49	0	0	20	3	adrenal,adipose,breast	55.5556	6	5	C	Unannotated
AKT2	chr19:40738773-40738871	chr19	-	40738773	40738871	98	CCCC	Non-U2/U12	37.5046	10	11	0	0	0	0	0	66.3265	2	2	C	Unannotated
AKT2	chr19:40738773-40738869	chr19	-	40738773	40738869	96	ATCC	Non-U2/U12	60.4852	74	113	2	1	8	1	lung	65.625	4	4	C	Unannotated
AKT2	chr19:40738774-40738871	chr19	-	40738774	40738871	97	CCCC	Non-U2/U12	40.1619	4	12	0	0	2	0	0	65.9794	3	3	C	Unannotated
ALDOC	chr17:26901823-26902265	chr17	-	26901823	26902265	442	ATTG	Non-U2/U12	56.1295	0	4	1	2	0	0	0	51.81	7	1	None	Unannotated
ANXA2	chr15:60648197-60649346	chr15	-	60648197	60649346	1149	AAAG	Non-U2/U12	48.2767	7	0	0	9	0	0	0	40.8181	0	1	None	Unannotated
ANXA2	chr15:60648197-60649345	chr15	-	60648197	60649345	1148	AGAG	Non-U2/U12	43.6136	3	0	0	40	4	1	adrenal	40.8537	0	2	A	Unannotated
AP2M1	chr3:183899014+183899484	chr3	+	183899014	183899484	470	GTGC	Non-U2/U12	55.1836	4	1	0	8	0	0	0	54.8936	1	4	G	Unannotated
APBB3	chr5:139943974-139943986	chr5	-	139943974	139943986	12	GTCC	Non-U2/U12	57.2374	0	12	1	9	0	0	0	83.3333	17	3	C	Unannotated
APOL1	chr22:36662154+36662936	chr22	+	36662154	36662936	782	TGAG	Non-U2/U12	38.4431	5	0	5	2	4	1	prostate	52.6854	0	2	C	Unannotated
APOL2	chr22:36627512-36629199	chr22	-	36627512	36629199	1687	GGAG	Non-U2/U12	57.8881	4	12	0	8	34	3	lung,lymph_node,colon	50.0889	0	2	A	Unannotated
ARHGDIB	chr12:15103657-15114470	chr12	-	15103657	15114470	10813	GTGA	Non-U2/U12	61.9746	5	7	0	2	0	0	0	41.4963	0	2	A	Unannotated
ARL3	chr10:104436683-104445620	chr10	-	104436683	104445620	8937	GTGG	Non-U2/U12	52.214	5	5	0	0	12	2	lymph_node,breast	48.2936	5	1	None	Unannotated
ASRGL1	chr11:62124616+62156605	chr11	+	62124616	62156605	31989	GTGA	Non-U2/U12	57.3559	18	0	0	4	7	1	thyroid	43.3712	1	6	A	Unannotated
ATG3	chr3:112272175-112277222	chr3	-	112272175	112277222	5047	GTGT	Non-U2/U12	57.4023	6	0	0	8	0	0	0	38.9142	0	2	T	Unannotated
ATM	chr11:108236463+108237982	chr11	+	108236463	108237982	1519	GGTG	Non-U2/U12	49.8998	12	0	0	0	10	2	heart,colon	42.3963	6	3	G	Unannotated
ATP10B	chr5:159991460-159991498	chr5	-	159991460	159991498	38	ACAA	Non-U2/U12	50.6926	3	0	2	6	4	1	testes	50	10	3	A	Unannotated
ATP5O	chr21:35281515-35284594	chr21	-	35281515	35284594	3079	CAAG	Non-U2/U12	61.7636	3	0	0	3	0	0	0	40.6301	4	1	None	Unannotated
ATP6V1D	chr14:67802671-67802696	chr14	-	67802671	67802696	25	GGAA	Non-U2/U12	42.8716	4	0	0	0	22	2	brain,kidney	52	1	1	None	Unannotated
ATXN10	chr22:46096257+46098568	chr22	+	46096257	46098568	2311	TGAG	Non-U2/U12	40.4141	0	0	0	12	7	1	kidney	35.8719	0	4	T	Unannotated
AVL9	chr7:32625318+32625324	chr7	+	32625318	32625324	6	ATTA	Non-U2/U12	43.8526	7	0	0	0	21	2	white_blood_cells,skeletal_muscle	16.6667	1	2	A	Unannotated
B2M	chr15:45007758+45007839	chr15	+	45007758	45007839	81	TGAG	Non-U2/U12	58.3767	375	1505	0	0	17668	16	thyroid,heart,testes,skeletal_muscle,adipose,white_blood_cells,brain,lymph_node,colon,breast,lung,adrenal,prostate,ovary,kidney,liver	43.2099	8	1	None	Unannotated
BCAP31	chrX:152967561-152968389	chrX	-	152967561	152968389	828	GTGA	Non-U2/U12	61.1164	11	0	0	2	16	2	lung,adipose	55.9179	1	4	A	Unannotated
BOC	chr3:112935118+112968568	chr3	+	112935118	112968568	33450	GAAG	Non-U2/U12	59.5236	17	0	0	0	12	3	thyroid,ovary,lung	44.3199	0	3	A	Unannotated
BRD7	chr16:50402705-50402782	chr16	-	50402705	50402782	77	GCGG	Non-U2/U12	44.3663	3	0	1	2	0	0	0	87.013	6	3	G	Unannotated
BTBD9	chr6:38141171-38141309	chr6	-	38141171	38141309	138	GTCG	Non-U2/U12	69.295	3	5	1	3	0	0	0	55.7971	6	3	G	Unannotated
BTG1	chr12:92539316-92539401	chr12	-	92539316	92539401	85	CCCG	Non-U2/U12	43.6405	6	5	0	1	1	0	0	87.0588	6	5	C	Unannotated
BTG1	chr12:92539334-92539397	chr12	-	92539334	92539397	63	GTCG	Non-U2/U12	75.1655	1	25	0	4	4	0	0	84.127	5	3	G	Unannotated
C10orf118	chr10:115891097-115894671	chr10	-	115891097	115894671	3574	GTTC	Non-U2/U12	57.342	10	4	0	0	0	0	0	35.1987	0	1	None	Unannotated
C10orf81	chr10:115541091+115541230	chr10	+	115541091	115541230	139	AACC	Non-U2/U12	52.5133	0	0	3	0	14	2	lung,kidney	56.1151	7	4	C	Unannotated
C11orf2	chr11:64878843+64879071	chr11	+	64878843	64879071	228	CTTG	Non-U2/U12	50.1076	0	61	0	4	0	0	0	64.4737	6	2	C	Unannotated
C11orf48	chr11:62430628-62430707	chr11	-	62430628	62430707	79	GTGG	Non-U2/U12	75.7839	8	14	0	0	8	1	kidney	49.3671	1	2	A	Unannotated
C11orf54	chr11:93486920+93487101	chr11	+	93486920	93487101	181	AGAG	Non-U2/U12	56.6323	4	5	0	5	13	1	lung	33.1492	0	7	A	Unannotated
C19orf25	chr19:1475512-1478771	chr19	-	1475512	1478771	3259	TAGA	Non-U2/U12	34.3322	1	5	0	6	16	3	prostate,white_blood_cells,kidney	53.5133	0	3	G	Unannotated
C19orf43	chr19:12841783-12841837	chr19	-	12841783	12841837	54	GTTG	Non-U2/U12	67.1731	2	205	0	0	11	3	brain,testes,heart	50	6	2	A	Unannotated
C1orf115	chr1:220870842+220870906	chr1	+	220870842	220870906	64	GCTG	Non-U2/U12	54.8501	4	0	0	0	8	2	brain,liver	62.5	5	2	G	Unannotated
C1QB	chr1:22987385+22987423	chr1	+	22987385	22987423	38	GCGG	Non-U2/U12	45.7079	79	0	0	4	25	3	colon,adipose,lung	73.6842	6	2	G	Unannotated
C1R	chr12:7188605-7189337	chr12	-	7188605	7189337	732	AGAG	Non-U2/U12	51.6594	7	0	0	0	7	2	ovary,lymph_node	50.4098	0	2	C	Unannotated
C22orf13	chr22:24937254-24938485	chr22	-	24937254	24938485	1231	CTAG	Non-U2/U12	57.7559	7	55	0	4	0	0	0	54.7522	8	4	C	Unannotated
CACYBP	chr1:174976332+174977744	chr1	+	174976332	174977744	1412	AGAG	Non-U2/U12	55.1995	93	0	0	7	139	9	thyroid,testes,brain,lymph_node,colon,liver,ovary,prostate,kidney	38.5269	0	6	A	Unannotated
CALM2	chr2:47389801-47397873	chr2	-	47389801	47397873	8072	GGAG	Non-U2/U12	48.7879	6	0	0	6	0	0	0	39.3459	0	3	A	Unannotated
CAMTA2	chr17:4871848-4873694	chr17	-	4871848	4873694	1846	GTTG	Non-U2/U12	60.1812	13	2	0	8	0	0	0	57.8007	9	1	None	Unannotated
CAPZA2	chr7:116533084+116544315	chr7	+	116533084	116544315	11231	GGAA	Non-U2/U12	69.8976	3	0	2	2	257	16	thyroid,heart,testes,skeletal_muscle,adipose,white_blood_cells,brain,lymph_node,colon,breast,lung,adrenal,prostate,ovary,kidney,liver	34.0664	8	3	G	Unannotated
CCDC104	chr2:55747052+55749238	chr2	+	55747052	55749238	2186	GTGT	Non-U2/U12	61.7178	6	0	0	13	4	1	lung	41.9488	0	4	T	Unannotated
CCNG1	chr5:162864668+162864768	chr5	+	162864668	162864768	100	AGCC	Non-U2/U12	43.7049	11	188	0	0	20	4	heart,adrenal,prostate,skeletal_muscle	65	3	4	G	Unannotated
CCT5	chr5:10258415+10258498	chr5	+	10258415	10258498	83	GTGA	Non-U2/U12	56.817	25	0	0	4	44	8	thyroid,testes,adipose,colon,adrenal,prostate,ovary,kidney	40.9639	1	6	A	Unannotated
CD7	chr17:80274150-80274177	chr17	-	80274150	80274177	27	CCTG	Non-U2/U12	51.5632	14	0	0	3	4	1	testes	74.0741	18	3	C	Unannotated
CD74	chr5:149785883-149786443	chr5	-	149785883	149786443	560	GTGC	Non-U2/U12	59.79	0	1	0	8	5	1	white_blood_cells	55	0	4	G	Unannotated
CD97	chr19:14516724+14517193	chr19	+	14516724	14517193	469	GCTG	Non-U2/U12	65.0119	36	34	1	0	12	2	lung,white_blood_cells	73.774	10	2	G	Unannotated
CENPT	chr16:67864063-67864151	chr16	-	67864063	67864151	88	GTAT	Non-U2/U12	61.2788	0	26	0	3	0	0	0	57.9545	6	1	None	Unannotated
CEP57	chr11:95551067+95551991	chr11	+	95551067	95551991	924	GTGA	Non-U2/U12	53.2723	3	3	1	1	1	0	0	37.5541	1	8	A	Unannotated
CEP95	chr17:62532866+62533159	chr17	+	62532866	62533159	293	GTGT	Non-U2/U12	51.9758	3	0	0	3	0	0	0	34.8123	0	3	T	Unannotated
CFH	chr1:196706136+196706605	chr1	+	196706136	196706605	469	GTGA	Non-U2/U12	59.5221	12	0	0	0	25	3	ovary,breast,liver	27.0789	0	5	A	Unannotated
CHN1	chr2:175666539-175673632	chr2	-	175666539	175673632	7093	GTGA	Non-U2/U12	61.194	3	0	0	6	0	0	0	40.547	1	3	A	Unannotated
CIRH1A	chr16:69201028+69202786	chr16	+	69201028	69202786	1758	GAAT	Non-U2/U12	52.7777	2	352	0	14	30	4	brain,ovary,lymph_node,kidney	45.3356	4	1	None	Unannotated
CLK1	chr2:201721707-201722440	chr2	-	201721707	201722440	733	GTGT	Non-U2/U12	58.2256	6	2	0	4	8	2	colon,liver	41.2005	1	5	T	Unannotated
CLTC	chr17:57741354+57742147	chr17	+	57741354	57742147	793	AGAG	Non-U2/U12	52.6154	3	4	0	0	3	0	0	36.8222	0	5	A	Unannotated
COG8	chr16:69356727-69362142	chr16	-	69356727	69362142	5415	GTAA	Non-U2/U12	65.7955	10	0	0	0	23	4	prostate,adrenal,adipose,ovary	51.2835	4	2	G	Unannotated
COPS3	chr17:17174322-17179349	chr17	-	17174322	17179349	5027	TGAG	Non-U2/U12	50.1583	3	0	0	5	5	1	adipose	44.1814	0	3	T	Unannotated
COX18	chr4:73922575-73923689	chr4	-	73922575	73923689	1114	AGGC	Non-U2/U12	43.6065	3	0	2	1	0	0	0	46.14	1	2	C	Unannotated
COX4I1	chr16:85838710+85839340	chr16	+	85838710	85839340	630	GTTG	Non-U2/U12	55.228	0	4	0	5	1	0	0	49.6825	0	2	T	Unannotated
CPSF4	chr7:99054389+99054546	chr7	+	99054389	99054546	157	CTCC	Non-U2/U12	55.9088	1	62	1	3	0	0	0	60.5096	5	2	A	Unannotated
CPSF6	chr12:69651551+69652454	chr12	+	69651551	69652454	903	TCCC	Non-U2/U12	42.1303	0	3	2	2	0	0	0	39.2027	6	2	G	Unannotated
CREBBP	chr16:3808973-3817721	chr16	-	3808973	3817721	8748	AGAG	Non-U2/U12	62.7762	1	0	0	3	6	1	prostate	46.7764	0	6	A	Unannotated
CRY2	chr11:45903617+45903699	chr11	+	45903617	45903699	82	CAAC	Non-U2/U12	72.5414	10	22	0	0	37	3	thyroid,ovary,skeletal_muscle	57.3171	4	2	C	Unannotated
CTCF	chr16:67650736+67662311	chr16	+	67650736	67662311	11575	GAGG	Non-U2/U12	50.6251	17	343	2	1	0	0	0	45.1317	8	1	None	Unannotated
CTNNA1	chr5:138265021+138266220	chr5	+	138265021	138266220	1199	CTAG	Non-U2/U12	69.0931	8	12	0	2	43	7	thyroid,testes,brain,lymph_node,lung,liver,ovary	46.4554	5	1	None	Unannotated
CXorf40A	chrX:148628618+148628706	chrX	+	148628618	148628706	88	ACCC	Non-U2/U12	54.9246	0	0	1	4	15	2	heart,prostate	52.2727	5	2	C	Unannotated
CYFIP2	chr5:156766264+156768078	chr5	+	156766264	156768078	1814	GTGT	Non-U2/U12	60.1982	0	3	0	4	0	0	0	44.7078	0	3	T	Unannotated
DAD1	chr14:23044132-23057852	chr14	-	23044132	23057852	13720	GTGT	Non-U2/U12	51.6838	0	4	0	7	4	0	0	42.4344	0	2	G	Unannotated
DBNL	chr7:44089850+44092509	chr7	+	44089850	44092509	2659	CAAG	Non-U2/U12	63.7254	0	8	2	8	0	0	0	53.0651	4	2	C	Unannotated
DCN	chr12:91545569-91546873	chr12	-	91545569	91546873	1304	AGAG	Non-U2/U12	53.0172	36	0	0	2	12	2	heart,adrenal	30.7515	0	1	None	Unannotated
DDX3X	chrX:41201906+41201982	chrX	+	41201906	41201982	76	GTTG	Non-U2/U12	72.9695	8	1	0	0	41	5	thyroid,adrenal,adipose,ovary,kidney	30.2632	0	2	A	Unannotated
DDX3X	chrX:41203652+41204433	chrX	+	41203652	41204433	781	GTGA	Non-U2/U12	55.4507	18	3	0	0	2	0	0	41.2292	1	2	A	Unannotated
DDX5	chr17:62498666-62499043	chr17	-	62498666	62499043	377	GTGA	Non-U2/U12	61.1881	15	3	0	3	3	1	adipose	36.6048	1	4	A	Unannotated
DDX5	chr17:62499688-62499920	chr17	-	62499688	62499920	232	GTGT	Non-U2/U12	60.7276	4	3	0	8	0	0	0	33.1897	3	2	T	Unannotated
DDX5	chr17:62499464-62499547	chr17	-	62499464	62499547	83	GTGT	Non-U2/U12	60.2811	4	10	0	0	0	0	0	28.9157	2	2	G	Unannotated
DEAF1	chr11:694963-695002	chr11	-	694963	695002	39	GCCG	Non-U2/U12	48.9975	5	7	1	3	1	0	0	92.3077	3	2	G	Unannotated
DEF8	chr16:90016734+90020648	chr16	+	90016734	90020648	3914	AATC	Non-U2/U12	46.4606	0	0	1	3	4	1	thyroid	52.4783	1	2	A	Unannotated
DHX15	chr4:24578257-24578290	chr4	-	24578257	24578290	33	ATAG	Non-U2/U12	63.0051	3	2	0	4	6	0	0	51.5152	12	1	None	Unannotated
DNAJC16	chr1:15898450+15898785	chr1	+	15898450	15898785	335	CCGA	Non-U2/U12	39.4211	0	0	0	3	22	3	liver,skeletal_muscle,white_blood_cells	45.3731	2	2	G	Unannotated
DUSP14	chr17:35850059+35870778	chr17	+	35850059	35870778	20719	CGAG	Non-U2/U12	56.2964	67	170	5	42	287	15	thyroid,heart,skeletal_muscle,adipose,white_blood_cells,brain,lymph_node,colon,breast,lung,adrenal,prostate,ovary,kidney,liver	46.0881	1	1	None	Unannotated
DYNC1I2	chr2:172584477+172584816	chr2	+	172584477	172584816	339	GTCA	Non-U2/U12	57.6337	31	0	1	0	37	8	heart,testes,lymph_node,colon,white_blood_cells,lung,ovary,prostate	32.4484	2	3	C	Unannotated
EEF1A1	chr6:74227795-74228463	chr6	-	74227795	74228463	668	AAGC	Non-U2/U12	57.7295	3	279	0	0	0	0	0	44.7605	7	2	A	Unannotated
EEF1A1	chr6:74229238-74229605	chr6	-	74229238	74229605	367	GTGA	Non-U2/U12	61.5551	5	0	0	8	0	0	0	35.4223	0	1	None	Unannotated
EEF1A1	chr6:74228570-74228654	chr6	-	74228570	74228654	84	GTGA	Non-U2/U12	64.116	4	0	0	5	26	3	adrenal,ovary,kidney	40.4762	0	1	None	Unannotated
EEF1A1	chr6:74229239-74229606	chr6	-	74229239	74229606	367	GGAG	Non-U2/U12	62.6697	8	0	0	80	6	1	white_blood_cells	35.6948	0	2	A	Unannotated
EEF2	chr19:3982960-3983237	chr19	-	3982960	3983237	277	CAAG	Non-U2/U12	64.3403	5	69	0	0	1	0	0	65.343	8	2	C	Unannotated
EFCAB4A	chr11:831572+831627	chr11	+	831572	831627	55	GCCT	Non-U2/U12	50.9808	1	65	0	5	4	0	0	72.7273	7	1	None	Unannotated
EHBP1L1	chr11:65352622+65352930	chr11	+	65352622	65352930	308	CCCG	Non-U2/U12	49.9667	0	9	0	4	0	0	0	81.8182	5	4	C	Unannotated
EHBP1L1	chr11:65352635+65352929	chr11	+	65352635	65352929	294	GCCC	Non-U2/U12	40.6237	0	9	0	3	0	0	0	81.6327	7	3	C	Unannotated
EIF2AK2	chr2:37376169-37384062	chr2	-	37376169	37384062	7893	GCAC	Non-U2/U12	53.0224	0	18	0	3	0	0	0	42.6834	0	1	None	Unannotated
EIF2B3	chr1:45446848-45452164	chr1	-	45446848	45452164	5316	GTGT	Non-U2/U12	59.5789	5	0	0	10	0	0	0	45.9556	0	2	G	Unannotated
EIF3E	chr8:109247330-109248389	chr8	-	109247330	109248389	1059	GTGT	Non-U2/U12	59.5978	7	0	0	8	4	0	0	35.7885	2	3	T	Unannotated
EIF3K	chr19:39123135+39123240	chr19	+	39123135	39123240	105	TGAG	Non-U2/U12	60.8418	19	1	0	2	28	3	adrenal,lung,skeletal_muscle	63.8095	3	2	T	Unannotated
EIF3M	chr11:32610680+32611092	chr11	+	32610680	32611092	412	AGAG	Non-U2/U12	46.0594	0	0	0	6	6	1	prostate	47.8155	0	1	None	Unannotated
EIF4G2	chr11:10825137-10825447	chr11	-	10825137	10825447	310	CAAG	Non-U2/U12	50.8624	12	4	0	0	12	1	lung	37.7419	1	4	A	Unannotated
EIF4G2	chr11:10826560-10827453	chr11	-	10826560	10827453	893	GTCA	Non-U2/U12	61.7924	4	0	0	5	0	0	0	42.2172	0	2	G	Unannotated
EIF4G2	chr11:10823982-10824577	chr11	-	10823982	10824577	595	AGAG	Non-U2/U12	54.4305	14	4	0	0	12	2	heart,ovary	44.7059	0	3	A	Unannotated
EIF5B	chr2:100013361+100015211	chr2	+	100013361	100015211	1850	GTGT	Non-U2/U12	60.2119	13	0	0	6	0	0	0	42.1622	1	3	T	Unannotated
EMP2	chr16:10623536-10625494	chr16	-	10623536	10625494	1958	GATG	Non-U2/U12	54.485	26	0	0	0	14	3	heart,ovary,lung	49.2339	1	2	G	Unannotated
EMP2	chr16:10623535-10625480	chr16	-	10623535	10625480	1945	GTGG	Non-U2/U12	61.1627	43	0	1	0	75	11	thyroid,heart,adipose,lymph_node,colon,breast,lung,adrenal,prostate,ovary,liver	49.2545	6	3	G	Unannotated
EMP2	chr16:10623535-10625494	chr16	-	10623535	10625494	1959	GAGG	Non-U2/U12	51.0879	13	0	0	0	26	2	heart,lung	49.2598	2	1	None	Unannotated
ENO1	chr1:8921488-8922946	chr1	-	8921488	8922946	1458	GGAG	Non-U2/U12	54.6699	3	0	0	11	0	0	0	49.2455	0	3	A	Unannotated
ENO1	chr1:8925513-8926402	chr1	-	8925513	8926402	889	GAGG	Non-U2/U12	66.8982	3	10	0	1	0	0	0	51.1811	8	3	G	Unannotated
ERMP1	chr9:5787307-5787429	chr9	-	5787307	5787429	122	GTGG	Non-U2/U12	56.9651	0	5	0	3	0	0	0	42.623	1	3	T	Unannotated
EVC	chr4:5813506+5813564	chr4	+	5813506	5813564	58	AGAG	Non-U2/U12	60.534	6	30	0	0	7	1	prostate	56.8966	7	1	None	Unannotated
EXOSC10	chr1:11158212-11159777	chr1	-	11158212	11159777	1565	GTGT	Non-U2/U12	60.6157	0	0	0	4	11	1	prostate	45.5591	0	2	T	Unannotated
EXT2	chr11:44266212+44266251	chr11	+	44266212	44266251	39	CCAG	Non-U2/U12	59.9692	20	3	0	0	7	1	lung	51.2821	2	1	None	Unannotated
FAM172A	chr5:93018761-93018845	chr5	-	93018761	93018845	84	AACA	Non-U2/U12	51.5784	99	70	0	0	119	11	heart,testes,adipose,lymph_node,lung,liver,colon,ovary,prostate,kidney,white_blood_cells	35.7143	3	3	A	Unannotated
FAM3C2	chrX:23094451+23094780	chrX	+	23094451	23094780	329	AAAA	Non-U2/U12	60.9773	265	2	0	3	1068	16	thyroid,heart,testes,skeletal_muscle,adipose,white_blood_cells,brain,lymph_node,colon,breast,lung,adrenal,prostate,ovary,kidney,liver	56.535	15	5	A	Unannotated
FAM98A	chr2:33812387-33813402	chr2	-	33812387	33813402	1015	AGAG	Non-U2/U12	50.2797	11	2	0	0	23	3	brain,kidney,heart	32.9064	0	7	A	Unannotated
FBL	chr19:40327235-40328369	chr19	-	40327235	40328369	1134	AAAC	Non-U2/U12	64.8648	0	7	0	3	0	0	0	49.3827	7	2	C	Unannotated
FBXO21	chr12:117628081-117628158	chr12	-	117628081	117628158	77	GTGG	Non-U2/U12	73.908	0	1	2	1	7	1	skeletal_muscle	68.8312	9	2	G	Unannotated
FBXO38	chr5:147807364+147807370	chr5	+	147807364	147807370	6	GAGG	Non-U2/U12	48.3366	31	0	0	0	31	2	heart,adipose	66.6667	3	2	G	Unannotated
FKBP1A	chr20:1350248-1350609	chr20	-	1350248	1350609	361	GTAT	Non-U2/U12	56.9952	20	0	0	4	0	0	0	36.8421	8	2	T	Unannotated
FKBP5	chr6:35626432-35629744	chr6	-	35626432	35629744	3312	CTCC	Non-U2/U12	43.1636	89	0	0	0	36	4	thyroid,heart,adrenal,prostate	39.7343	2	2	C	Unannotated
FNIP2	chr4:159780299+159780350	chr4	+	159780299	159780350	51	TTTC	Non-U2/U12	62.4044	20	2	0	0	25	3	heart,adipose,kidney	39.2157	7	4	T	Unannotated
FTH1	chr11:61732985-61734783	chr11	-	61732985	61734783	1798	GTTC	Non-U2/U12	61.2076	2	0	0	18	7	1	lung	50.5562	0	2	T	Unannotated
FTH1	chr11:61732583-61732840	chr11	-	61732583	61732840	257	GTGA	Non-U2/U12	60.6507	27	0	0	17	11	2	thyroid,breast	39.6887	0	2	A	Unannotated
FTH1	chr11:61732987-61734784	chr11	-	61732987	61734784	1797	GGAG	Non-U2/U12	60.9662	0	0	0	3	12	1	lung	50.5843	0	2	T	Unannotated
FYN	chr6:112194240-112194568	chr6	-	112194240	112194568	328	GCCG	Non-U2/U12	57.312	0	12	0	10	0	0	0	82.0122	8	2	C	Unannotated
GANAB	chr11:62392875-62392977	chr11	-	62392875	62392977	102	TTGG	Non-U2/U12	44.3437	0	16	0	0	23	2	thyroid,testes	47.0588	0	1	None	Unannotated
GAPDH	chr12:6646381+6646474	chr12	+	6646381	6646474	93	GGAG	Non-U2/U12	56.9215	0	0	0	24	4	1	liver	66.6667	0	1	None	Unannotated
GAPDH	chr12:6646556+6646752	chr12	+	6646556	6646752	196	GTCC	Non-U2/U12	52.4928	7	0	0	4	0	0	0	60.2041	0	1	None	Unannotated
GAPDH	chr12:6646556+6646750	chr12	+	6646556	6646750	194	GTGA	Non-U2/U12	56.852	0	0	0	9	6	1	adrenal	59.7938	0	2	C	Unannotated
GFAP	chr17:42989164-42990636	chr17	-	42989164	42990636	1472	GTGT	Non-U2/U12	57.325	4	0	0	4	0	0	0	54.212	0	2	T	Unannotated
GIGYF2	chr2:233655625+233655718	chr2	+	233655625	233655718	93	GTGA	Non-U2/U12	60.6484	5	4	0	1	1	0	0	34.4086	1	6	A	Unannotated
GLS	chr2:191819386+191819464	chr2	+	191819386	191819464	78	GTGG	Non-U2/U12	75.2484	45	10	0	0	51	6	thyroid,brain,lymph_node,adrenal,prostate,kidney	29.4872	3	5	G	Unannotated
GNAL	chr18:11882405+11883972	chr18	+	11882405	11883972	1567	GCTG	Non-U2/U12	50.1508	205	0	0	0	32	3	heart,prostate,skeletal_muscle	40.6509	4	1	None	Unannotated
GNAS	chr20:57466603+57466774	chr20	+	57466603	57466774	171	CCGC	Non-U2/U12	45.9193	1	0	0	4	5	1	kidney	91.8129	5	2	C	Unannotated
GNAS	chr20:57484478+57484577	chr20	+	57484478	57484577	99	GTCA	Non-U2/U12	51.6665	11	4	0	1	10	2	thyroid,ovary	46.4646	2	1	None	Unannotated
GNAS	chr20:57466603+57466777	chr20	+	57466603	57466777	174	CCGC	Non-U2/U12	45.9193	6	0	1	2	0	0	0	91.954	5	2	C	Unannotated
GPI	chr19:34882947+34883447	chr19	+	34882947	34883447	500	GTAA	Non-U2/U12	69.7236	47	10	0	0	513	13	thyroid,heart,testes,adipose,brain,colon,breast,lung,adrenal,prostate,ovary,kidney,liver	47.6	11	2	G	Unannotated
GRSF1	chr4:71705220-71705420	chr4	-	71705220	71705420	200	GCCG	Non-U2/U12	43.9252	0	5	1	14	2	0	0	80	4	3	G	Unannotated
GRSF1	chr4:71705221-71705425	chr4	-	71705221	71705425	204	GTGC	Non-U2/U12	42.2464	0	3	1	7	0	0	0	79.902	2	3	C	Unannotated
GRSF1	chr4:71705216-71705420	chr4	-	71705216	71705420	204	GCGG	Non-U2/U12	47.2089	0	5	0	9	0	0	0	80.3922	3	2	G	Unannotated
GRSF1	chr4:71691147-71691840	chr4	-	71691147	71691840	693	GTGT	Non-U2/U12	52.6921	11	7	0	6	12	2	brain,liver	42.5685	0	5	T	Unannotated
GTF3C5	chr9:135933394+135933414	chr9	+	135933394	135933414	20	CCGG	Non-U2/U12	37.9458	7	15	0	0	0	0	0	70	2	3	C	Unannotated
HADHA	chr2:26414004-26414087	chr2	-	26414004	26414087	83	TAAC	Non-U2/U12	52.9562	0	87	0	0	14	2	prostate,liver	51.8072	5	1	None	Unannotated
HAX1	chr1:154246437+154247426	chr1	+	154246437	154247426	989	GTGT	Non-U2/U12	58.4182	2	0	0	16	20	1	lymph_node	47.3205	0	2	G	Unannotated
HDAC1	chr1:32797183+32797277	chr1	+	32797183	32797277	94	GTGA	Non-U2/U12	55.6601	5	3	0	1	2	0	0	53.1915	1	2	A	Unannotated
HERPUD1	chr16:56973271+56973807	chr16	+	56973271	56973807	536	GTGT	Non-U2/U12	57.7698	1	0	0	5	4	1	kidney	38.806	0	2	T	Unannotated
HIGD2A	chr5:175816762+175817183	chr5	+	175816762	175817183	421	TTTC	Non-U2/U12	49.7745	37	12	0	7	13	1	white_blood_cells	52.019	0	23	A	Unannotated
HM13	chr20:30115385+30125982	chr20	+	30115385	30125982	10597	GTGA	Non-U2/U12	62.1126	0	0	0	3	4	1	kidney	47.1265	1	3	A	Unannotated
HNRNPA1	chr12:54675724+54675873	chr12	+	54675724	54675873	149	AGAG	Non-U2/U12	42.4819	20	0	0	7	10	1	thyroid	32.8859	0	1	None	Unannotated
HNRNPH1	chr5:179044649-179044799	chr5	-	179044649	179044799	150	GTGT	Non-U2/U12	59.9643	78	58	0	2	313	15	thyroid,heart,testes,adipose,white_blood_cells,brain,lymph_node,colon,breast,lung,adrenal,prostate,ovary,kidney,liver	32.6667	1	7	T	Unannotated
HNRNPL	chr19:39330866-39330926	chr19	-	39330866	39330926	60	CAAC	Non-U2/U12	47.3773	3	45	0	1	6	1	ovary	73.3333	5	5	C	Unannotated
HNRNPU	chr1:245027219-245027285	chr1	-	245027219	245027285	66	GAAC	Non-U2/U12	53.2046	101	0	1	2	0	0	0	77.2727	8	2	G	Unannotated
HOOK3	chr8:42878071+42878863	chr8	+	42878071	42878863	792	AGCC	Non-U2/U12	47.3956	5	0	0	0	19	3	lymph_node,colon,white_blood_cells	48.9899	3	3	A	Unannotated
HSD17B12	chr11:43849990+43877439	chr11	+	43849990	43877439	27449	ACTT	Non-U2/U12	40.5556	6	0	0	4	455	7	heart,adipose,lymph_node,lung,adrenal,prostate,kidney	38.3548	0	3	C	Unannotated
HSP90AB1	chr6:44218950+44219155	chr6	+	44218950	44219155	205	GTGA	Non-U2/U12	48.5396	5	0	0	3	11	1	kidney	44.3902	1	4	T	Unannotated
HSP90B1	chr12:104337650+104340395	chr12	+	104337650	104340395	2745	AAAG	Non-U2/U12	46.0169	10	0	0	3	0	0	0	39.9271	0	2	T	Unannotated
HSP90B1	chr12:104326194+104326603	chr12	+	104326194	104326603	409	AGAG	Non-U2/U12	55.4293	3	0	0	4	2	0	0	35.4523	3	1	None	Unannotated
HSP90B1	chr12:104337651+104340395	chr12	+	104337651	104340395	2744	AGAG	Non-U2/U12	53.623	22	0	0	2	27	4	thyroid,adipose,breast,kidney	39.9417	0	2	A	Unannotated
HSPA8	chr11:122928627-122928960	chr11	-	122928627	122928960	333	GGAG	Non-U2/U12	57.0646	0	0	0	11	3	1	testes	42.042	0	2	A	Unannotated
HSPA9	chr5:137893184-137893557	chr5	-	137893184	137893557	373	GTGT	Non-U2/U12	54.2769	3	0	0	6	1	0	0	41.0188	0	1	None	Unannotated
HSPB6	chr19:36246411-36246470	chr19	-	36246411	36246470	59	GCGG	Non-U2/U12	47.0485	1	0	1	3	48	7	testes,skeletal_muscle,adipose,colon,breast,ovary,adrenal	77.9661	6	2	G	Unannotated
IFFO1	chr12:6665051-6665160	chr12	-	6665051	6665160	109	GCCT	Non-U2/U12	40.2827	7	0	0	5	3	0	0	76.1468	5	1	None	Unannotated
IGF2	chr11:2153053-2153117	chr11	-	2153053	2153117	64	AAAC	Non-U2/U12	55.2691	16	0	0	3	0	0	0	56.25	4	1	None	Unannotated
IGHM	chr14:106322107-106322178	chr14	-	106322107	106322178	71	ACTG	Non-U2/U12	49.3148	0	152	0	0	16	2	adrenal,lymph_node	63.3803	3	1	None	Unannotated
IL2RG	chrX:70327615-70327685	chrX	-	70327615	70327685	70	AACC	Non-U2/U12	37.9967	2	428	0	0	29	3	adrenal,lymph_node,liver	70	5	7	C	Unannotated
IL2RG	chrX:70327613-70327685	chrX	-	70327613	70327685	72	AACC	Non-U2/U12	43.016	20	468	0	1	2	0	0	70.8333	6	5	C	Unannotated
IL2RG	chrX:70327614-70327685	chrX	-	70327614	70327685	71	AACC	Non-U2/U12	38.3962	8	432	0	1	17	2	adrenal,lymph_node	70.4225	5	6	C	Unannotated
ILF2	chr1:153637811-153638138	chr1	-	153637811	153638138	327	GTGT	Non-U2/U12	60.4684	0	1	0	6	8	1	skeletal_muscle	37.9205	0	3	T	Unannotated
ILF2	chr1:153636949-153637695	chr1	-	153636949	153637695	746	GTGT	Non-U2/U12	57.9606	0	6	0	7	1	0	0	44.2359	2	2	T	Unannotated
IPO5	chr13:98669105+98670739	chr13	+	98669105	98670739	1634	GTGT	Non-U2/U12	58.7997	0	0	0	3	8	2	thyroid,breast	36.3525	3	2	T	Unannotated
IPO5	chr13:98658601+98660312	chr13	+	98658601	98660312	1711	AGAG	Non-U2/U12	52.2113	6	0	0	2	9	2	ovary,colon	40.9117	0	4	A	Unannotated
IRAK1	chrX:153279553-153279598	chrX	-	153279553	153279598	45	GGCT	Non-U2/U12	45.437	8	255	4	5	26	3	brain,adipose,skeletal_muscle	80	5	3	G	Unannotated
IRAK1	chrX:153279557-153279602	chrX	-	153279557	153279602	45	ACGG	Non-U2/U12	34.1624	17	81	0	7	6	1	kidney	77.7778	0	1	None	Unannotated
IRAK1	chrX:153279559-153279598	chrX	-	153279559	153279598	39	GGCT	Non-U2/U12	45.437	13	20	0	7	54	7	testes,adipose,lymph_node,breast,adrenal,prostate,white_blood_cells	79.4872	5	3	G	Unannotated
ITM2B	chr13:48828071+48830312	chr13	+	48828071	48830312	2241	AGAG	Non-U2/U12	48.2698	6	0	0	3	4	0	0	38.3311	0	2	C	Unannotated
ITSN1	chr21:35209327+35209549	chr21	+	35209327	35209549	222	GTGG	Non-U2/U12	53.4124	0	0	1	3	7	1	breast	44.5946	5	3	A	Unannotated
JUN	chr1:59248831-59248957	chr1	-	59248831	59248957	126	GGCG	Non-U2/U12	51.6588	0	0	0	5	18	4	colon,ovary,adipose,testes	65.0794	5	3	G	Unannotated
JUND	chr19:18391735-18391836	chr19	-	18391735	18391836	101	CGGG	Non-U2/U12	37.0911	55	6	0	0	31	3	prostate,lung,breast	93.0693	1	2	C	Unannotated
JUND	chr19:18391736-18391834	chr19	-	18391736	18391834	98	GCCG	Non-U2/U12	50.4343	38	3	0	0	21	3	lung,liver,testes	92.8571	4	2	G	Unannotated
JUND	chr19:18391732-18391833	chr19	-	18391732	18391833	101	CGCG	Non-U2/U12	41.588	69	3	0	0	16	2	lymph_node,prostate	93.0693	4	2	G	Unannotated
JUND	chr19:18391730-18391838	chr19	-	18391730	18391838	108	CTCG	Non-U2/U12	50.232	38	9	0	0	10	0	0	92.5926	2	3	C	Unannotated
JUND	chr19:18391732-18391819	chr19	-	18391732	18391819	87	CTCG	Non-U2/U12	46.7536	64	9	0	0	38	5	prostate,lymph_node,lung,breast,testes	91.954	8	1	None	Unannotated
KAT8	chr16:31133911+31135101	chr16	+	31133911	31135101	1190	GATG	Non-U2/U12	53.4733	12	3	0	0	11	1	white_blood_cells	50.7563	1	2	A	Unannotated
KHDRBS1	chr1:32479703+32479778	chr1	+	32479703	32479778	75	GCAC	Non-U2/U12	55.8555	0	5	2	2	0	0	0	85.3333	9	2	G	Unannotated
KHSRP	chr19:6424562-6424694	chr19	-	6424562	6424694	132	GGCG	Non-U2/U12	60.1539	3	0	0	4	14	2	lymph_node,testes	93.1818	4	3	G	Unannotated
KHSRP	chr19:6424566-6424698	chr19	-	6424566	6424698	132	CAGG	Non-U2/U12	46.5827	1	0	1	3	3	1	skeletal_muscle	92.4242	2	3	C	Unannotated
KHSRP	chr19:6424558-6424694	chr19	-	6424558	6424694	136	GGCG	Non-U2/U12	56.0122	45	0	0	4	21	2	lung,skeletal_muscle	93.3824	4	6	G	Unannotated
KIAA0930	chr22:45592187-45592260	chr22	-	45592187	45592260	73	GTGG	Non-U2/U12	53.4989	10	6	0	0	7	1	prostate	67.1233	8	3	G	Unannotated
KLHDC1	chr14:50213263+50215069	chr14	+	50213263	50215069	1806	AAGG	Non-U2/U12	49.8371	5	0	0	0	9	2	brain,breast	45.4596	5	4	A	Unannotated
KRT8	chr12:53293768-53293816	chr12	-	53293768	53293816	48	ACAC	Non-U2/U12	66.1934	0	0	0	3	44	4	thyroid,ovary,colon,liver	58.3333	5	1	None	Unannotated
KRT8P35	chr3:63082718-63082766	chr3	-	63082718	63082766	48	AGAT	Non-U2/U12	51.1847	0	0	0	3	3	1	thyroid	56.25	0	2	G	Unannotated
LAMP2	chrX:119603047-119603056	chrX	-	119603047	119603056	9	GTCC	Non-U2/U12	44.3939	10	83	0	21	6	1	adipose	88.8889	16	2	C	Unannotated
LASP1	chr17:37077359+37077466	chr17	+	37077359	37077466	107	GTTG	Non-U2/U12	63.0373	3	66	0	0	11	3	thyroid,ovary,colon	63.5514	5	2	G	Unannotated
LDHB	chr12:21796951-21799895	chr12	-	21796951	21799895	2944	AAAG	Non-U2/U12	59.864	0	144	0	6	0	0	0	38.2812	8	3	A	Unannotated
LDHB	chr12:21795058-21796868	chr12	-	21795058	21796868	1810	GTGT	Non-U2/U12	62.8337	3	0	0	10	0	0	0	35.0829	1	3	G	Unannotated
LIMS2	chr2:128432627-128432636	chr2	-	128432627	128432636	9	GCCG	Non-U2/U12	59.0724	0	0	0	3	19	1	lung	77.7778	9	2	G	Unannotated
LMAN1	chr18:56996959-56997174	chr18	-	56996959	56997174	215	AAAG	Non-U2/U12	65.5922	0	13	0	4	0	0	0	30.6977	7	1	None	Unannotated
LMAN1	chr18:56998288-57016437	chr18	-	56998288	57016437	18149	AAAC	Non-U2/U12	51.726	0	4	0	0	3	1	kidney	36.8836	8	5	A	Unannotated
LMAN2	chr5:176778565-176778630	chr5	-	176778565	176778630	65	ATGG	Non-U2/U12	50.5545	9	232	0	1	12	1	prostate	75.3846	4	4	C	Unannotated
LMAN2	chr5:176778570-176778629	chr5	-	176778570	176778629	59	TTGC	Non-U2/U12	40.1619	8	206	0	0	15	2	liver,testes	76.2712	0	2	C	Unannotated
LMAN2	chr5:176778569-176778628	chr5	-	176778569	176778628	59	TTCC	Non-U2/U12	50.0529	4	131	0	3	4	1	adipose	77.9661	0	1	None	Unannotated
LMAN2	chr5:176778566-176778625	chr5	-	176778566	176778625	59	GCTG	Non-U2/U12	51.176	19	479	0	5	42	6	thyroid,heart,testes,brain,lung,liver	79.661	4	2	G	Unannotated
LPCAT4	chr15:34655933-34656213	chr15	-	34655933	34656213	280	GTGG	Non-U2/U12	62.7365	0	62	0	0	16	2	lymph_node,kidney	48.5714	1	3	A	Unannotated
LPP	chr3:188598656+188600777	chr3	+	188598656	188600777	2121	ATAA	Non-U2/U12	61.6344	7	0	0	0	43	6	heart,adipose,colon,liver,prostate,kidney	41.2541	7	3	A	Unannotated
LRPAP1	chr4:3519918-3520597	chr4	-	3519918	3520597	679	GTGA	Non-U2/U12	53.2213	0	1	0	5	7	1	adrenal	64.9485	0	2	A	Unannotated
LZIC	chr1:9987795-9988358	chr1	-	9987795	9988358	563	CATG	Non-U2/U12	45.4891	68	0	0	0	18	2	prostate,white_blood_cells	55.2398	5	3	T	Unannotated
MAGED2	chrX:54836214+54836329	chrX	+	54836214	54836329	115	AAAG	Non-U2/U12	53.5672	9	67	0	15	25	2	testes,kidney	55.6522	6	1	None	Unannotated
MAGED2	chrX:54841937+54842015	chrX	+	54841937	54842015	78	CAAG	Non-U2/U12	58.2685	0	56	0	5	4	1	brain	58.9744	8	2	C	Unannotated
MAP3K5	chr6:136880013-136882670	chr6	-	136880013	136882670	2657	GTGT	Non-U2/U12	54.3979	8	1	0	1	15	2	brain,testes	39.7441	0	4	T	Unannotated
MAPK3	chr16:30128107-30128270	chr16	-	30128107	30128270	163	TGAG	Non-U2/U12	65.0364	5	43	0	0	48	7	brain,colon,breast,ovary,prostate,adrenal,liver	67.4847	6	1	None	Unannotated
MARCKSL1	chr1:32801707-32801790	chr1	-	32801707	32801790	83	GTGG	Non-U2/U12	64.3477	0	3	0	3	0	0	0	83.1325	4	3	G	Unannotated
MAST2	chr1:46497933+46497997	chr1	+	46497933	46497997	64	GCAA	Non-U2/U12	62.0244	9	48	2	1	6	2	thyroid,testes	60.9375	4	2	A	Unannotated
MDH1	chr2:63826426+63831830	chr2	+	63826426	63831830	5404	GTGA	Non-U2/U12	55.2209	1	4	0	4	0	0	0	36.658	1	2	A	Unannotated
MDH2	chr7:75694271+75695597	chr7	+	75694271	75695597	1326	GTGA	Non-U2/U12	59.2391	29	0	0	1	33	3	heart,liver,skeletal_muscle	54.8265	0	4	A	Unannotated
MED24	chr17:38192047-38192368	chr17	-	38192047	38192368	321	GTGT	Non-U2/U12	58.8548	3	0	0	5	0	0	0	58.2555	0	2	T	Unannotated
MIR4485	chrM:1934+2115	chrM	+	1934	2115	181	CTAG	Non-U2/U12	68.013	4	0	0	3	35	5	brain,adipose,breast,colon,heart	41.4365	8	1	None	Unannotated
MORF4L1	chr15:79172921+79178483	chr15	+	79172921	79178483	5562	GTGT	Non-U2/U12	62.4451	0	0	0	41	7	1	ovary	38.1158	0	5	A	Unannotated
MPDU1	chr17:7491227+7491377	chr17	+	7491227	7491377	150	CCGC	Non-U2/U12	39.6206	1	30	0	0	10	1	lymph_node	68.6667	3	3	C	Unannotated
MREG	chr2:216808312-216808994	chr2	-	216808312	216808994	682	GCGG	Non-U2/U12	56.2352	13	0	0	6	0	0	0	48.3871	6	3	G	Unannotated
MRTO4	chr1:19585471+19586537	chr1	+	19585471	19586537	1066	GTGT	Non-U2/U12	50.2465	3	0	0	3	9	2	thyroid,liver	51.0319	4	1	None	Unannotated
MTCH2	chr11:47647292-47648631	chr11	-	47647292	47648631	1339	GTGT	Non-U2/U12	53.0698	0	0	0	12	9	1	liver	48.0209	0	5	T	Unannotated
MT-CO3	chrM:9417+9427	chrM	+	9417	9427	10	CAAC	Non-U2/U12	41.3921	8	0	0	0	55	7	thyroid,heart,testes,adipose,brain,breast,liver	60	5	2	C	Unannotated
MT-ND1	chrM:3525+3571	chrM	+	3525	3571	46	CGCC	Non-U2/U12	40.7524	2	0	0	3	3	1	brain	58.6957	2	2	C	Unannotated
MUC20	chr3:195443775+195443784	chr3	+	195443775	195443784	9	AGAG	Non-U2/U12	57.7295	7	0	0	0	11	2	brain,kidney	55.5556	3	1	None	Unannotated
MYADM	chr19:54378065+54379066	chr19	+	54378065	54379066	1001	GTCT	Non-U2/U12	45.5759	0	0	0	3	16	2	prostate,lung	53.9461	5	1	None	Unannotated
MYL6	chr12:56552188+56552469	chr12	+	56552188	56552469	281	GTTG	Non-U2/U12	57.7271	1	23	0	0	14	2	thyroid,adrenal	60.4982	2	1	None	Unannotated
MYL6	chr12:56553513+56553758	chr12	+	56553513	56553758	245	GGAG	Non-U2/U12	54.8572	0	0	0	7	15	2	prostate,lung	48.1633	0	1	None	Unannotated
NAA10	chrX:153196299-153197768	chrX	-	153196299	153197768	1469	GTGG	Non-U2/U12	62.8808	132	28	1	6	205	15	thyroid,heart,testes,skeletal_muscle,adipose,white_blood_cells,brain,lymph_node,colon,breast,lung,adrenal,prostate,kidney,liver	59.0197	1	1	None	Unannotated
NAPA	chr19:47991060-47991114	chr19	-	47991060	47991114	54	TGCC	Non-U2/U12	46.2146	19	445	0	40	595	15	thyroid,heart,testes,skeletal_muscle,adipose,white_blood_cells,brain,lymph_node,lung,breast,adrenal,prostate,ovary,kidney,liver	72.2222	2	2	C	Unannotated
NAPSA	chr19:50865349-50865432	chr19	-	50865349	50865432	83	GGAG	Non-U2/U12	79.251	7	0	0	0	15	2	lung,kidney	55.4217	4	2	G	Unannotated
NASP	chr1:46068036+46070607	chr1	+	46068036	46070607	2571	TGAG	Non-U2/U12	50.5907	3	0	0	3	0	0	0	38.8176	0	3	T	Unannotated
NCF1	chr7:74188450+74191614	chr7	+	74188450	74191614	3164	GTGT	Non-U2/U12	59.7921	2	31	0	0	523	10	thyroid,adipose,lymph_node,lung,breast,adrenal,prostate,ovary,kidney,white_blood_cells	52.0228	3	1	None	Unannotated
NCOA4	chr10:51585463+51586270	chr10	+	51585463	51586270	807	GAAG	Non-U2/U12	62.2584	1	0	3	4	3	1	lung	44.114	5	1	None	ENST00000374082.1
NDE1	chr16:15794487+15794911	chr16	+	15794487	15794911	424	GTTG	Non-U2/U12	61.3161	1	1	1	2	3	1	prostate	53.066	4	1	None	Unannotated
NDUFA4	chr7:10977774-10978435	chr7	-	10977774	10978435	661	GGAG	Non-U2/U12	58.353	3	0	0	3	1	0	0	29.5008	0	5	T	Unannotated
NECAP1	chr12:8233748+8233791	chr12	+	8233748	8233791	43	GTCC	Non-U2/U12	34.227	0	0	0	10	208	11	testes,adipose,lymph_node,colon,breast,lung,adrenal,prostate,ovary,kidney,liver	41.8605	0	2	A	Unannotated
NNMT	chr11:114168827+114182854	chr11	+	114168827	114182854	14027	GCGG	Non-U2/U12	51.2815	0	0	0	4	5	1	breast	38.8251	4	2	G	Unannotated
NOV	chr8:120429096+120430405	chr8	+	120429096	120430405	1309	GTCT	Non-U2/U12	50.627	0	15	0	6	0	0	0	47.2116	9	1	None	Unannotated
NPLOC4	chr17:79531942-79532010	chr17	-	79531942	79532010	68	GTCT	Non-U2/U12	55.697	3	24	0	0	0	0	0	66.1765	3	1	None	Unannotated
NPM1	chr5:170819979+170827156	chr5	+	170819979	170827156	7177	AGAG	Non-U2/U12	49.0488	12	0	0	4	0	0	0	42.0649	0	1	None	Unannotated
NPM1	chr5:170832406+170834703	chr5	+	170832406	170834703	2297	AGAG	Non-U2/U12	48.2348	34	0	0	5	38	5	thyroid,brain,adrenal,colon,skeletal_muscle	35.5246	0	4	A	Unannotated
NPM1	chr5:170827212+170827842	chr5	+	170827212	170827842	630	AAAG	Non-U2/U12	53.4944	4	0	0	4	0	0	0	46.3492	0	1	None	Unannotated
NPM1	chr5:170819820+170819918	chr5	+	170819820	170819918	98	GTGA	Non-U2/U12	52.0504	33	0	0	14	39	4	thyroid,adrenal,ovary,white_blood_cells	29.5918	0	5	A	Unannotated
NPM1	chr5:170827927+170832305	chr5	+	170827927	170832305	4378	AAAG	Non-U2/U12	59.4583	23	0	0	3	1	0	0	51.9644	0	2	A	Unannotated
NPM1	chr5:170827213+170827842	chr5	+	170827213	170827842	629	AGAG	Non-U2/U12	48.8313	7	0	0	16	1	0	0	46.4229	0	2	A	Unannotated
NPM1	chr5:170819819+170819917	chr5	+	170819819	170819917	98	GGAG	Non-U2/U12	60.5174	9	0	0	8	2	0	0	30.6122	0	7	A	Unannotated
NPTN	chr15:73862596-73862648	chr15	-	73862596	73862648	52	CAAC	Non-U2/U12	49.0195	68	69	3	1	0	0	0	63.4615	6	2	C	Unannotated
NR1H2	chr19:50882053+50882259	chr19	+	50882053	50882259	206	GTGC	Non-U2/U12	50.0981	0	0	0	3	4	1	prostate	62.6214	0	2	C	Unannotated
NRD1	chr1:52280485-52281984	chr1	-	52280485	52281984	1499	AGAG	Non-U2/U12	52.9486	11	1	0	1	27	3	thyroid,skeletal_muscle,kidney	32.555	1	5	A	Unannotated
NRD1	chr1:52269636-52271182	chr1	-	52269636	52271182	1546	AGAG	Non-U2/U12	52.6086	4	3	0	0	9	1	adipose	36.8047	0	2	A	Unannotated
NUB1	chr7:151046325+151048509	chr7	+	151046325	151048509	2184	AGAG	Non-U2/U12	51.6532	23	0	0	0	39	6	heart,lymph_node,white_blood_cells,adrenal,prostate,ovary	46.5659	0	6	A	Unannotated
NUP210	chr3:13358546-13358599	chr3	-	13358546	13358599	53	GAAG	Non-U2/U12	77.3464	4	84	0	1	3	1	kidney	62.2642	5	3	G	Unannotated
ODC1	chr2:10583962-10584221	chr2	-	10583962	10584221	259	AGAG	Non-U2/U12	51.1311	4	14	0	1	0	0	0	35.5212	0	2	A	Unannotated
OIP5-AS1	chr15:41590974+41591431	chr15	+	41590974	41591431	457	CCGC	Non-U2/U12	38.8702	8	0	0	4	4	1	heart	44.8578	1	1	None	Unannotated
OST4	chr2:27294408-27294461	chr2	-	27294408	27294461	53	GCTG	Non-U2/U12	65.9878	10	5	0	0	0	0	0	83.0189	3	2	G	Unannotated
P4HA1	chr10:74831937-74833488	chr10	-	74831937	74833488	1551	GTGA	Non-U2/U12	59.1	44	0	0	0	24	2	thyroid,heart	40.1676	1	6	A	Unannotated
P4HB	chr17:79813462-79817057	chr17	-	79813462	79817057	3595	GGAG	Non-U2/U12	41.7682	0	0	0	3	3	1	testes	53.3241	0	1	None	Unannotated
P4HB	chr17:79805222-79813017	chr17	-	79805222	79813017	7795	GTGT	Non-U2/U12	62.121	5	0	0	8	8	1	skeletal_muscle	53.4189	0	2	T	Unannotated
PABPC1	chr8:101721450-101721686	chr8	-	101721450	101721686	236	GTGA	Non-U2/U12	60.5202	0	0	0	3	7	1	adrenal	35.5932	0	1	None	Unannotated
PBXIP1	chr1:154917202-154917240	chr1	-	154917202	154917240	38	GGTG	Non-U2/U12	61.1581	5	4	0	0	0	0	0	63.1579	5	5	G	Unannotated
PCBP2	chr12:53862616+53865422	chr12	+	53862616	53865422	2806	GTGT	Non-U2/U12	63.0294	11	0	0	3	1	0	0	46.0798	1	2	T	Unannotated
PDCD2	chr6:170893502-170893588	chr6	-	170893502	170893588	86	CCCG	Non-U2/U12	39.9342	1	10	0	0	7	1	lymph_node	83.7209	3	4	C	Unannotated
PDHA1	chrX:19378219+19378232	chrX	+	19378219	19378232	13	TTAC	Non-U2/U12	43.8767	0	0	0	3	89	1	skeletal_muscle	15.3846	3	5	T	Unannotated
PDLIM3	chr4:186441637-186444075	chr4	-	186441637	186444075	2438	TTAT	Non-U2/U12	61.2233	32	0	1	0	96	5	thyroid,prostate,ovary,adipose,skeletal_muscle	39.8687	2	2	T	Unannotated
PDXDC1	chr16:15198286+15198298	chr16	+	15198286	15198298	12	CTAG	Non-U2/U12	65.1086	0	0	0	7	70	7	skeletal_muscle,lymph_node,lung,breast,adrenal,prostate,liver	66.6667	12	1	None	Unannotated
PEX19	chr1:160251990-160252207	chr1	-	160251990	160252207	217	GGAG	Non-U2/U12	51.2371	0	0	0	4	5	1	breast	45.6221	0	3	A	Unannotated
PGAM5	chr12:133298035+133298304	chr12	+	133298035	133298304	269	CTAG	Non-U2/U12	65.3199	16	0	1	2	3	0	0	57.2491	8	1	None	Unannotated
PGK1	chrX:77359901+77365363	chrX	+	77359901	77365363	5462	GGAG	Non-U2/U12	60.9434	3	0	0	4	0	0	0	42.0908	0	2	A	Unannotated
PGPEP1	chr19:18475748+18475770	chr19	+	18475748	18475770	22	GCGG	Non-U2/U12	51.1693	34	0	0	2	117	4	heart,lymph_node,breast,kidney	77.2727	10	2	G	Unannotated
PHB2	chr12:7076941-7077054	chr12	-	7076941	7077054	113	GTGC	Non-U2/U12	57.4221	2	5	0	11	6	1	skeletal_muscle	62.8319	0	2	G	Unannotated
PKDCC	chr2:42285191+42285240	chr2	+	42285191	42285240	49	CTGG	Non-U2/U12	55.916	26	0	0	2	20	3	ovary,lymph_node,prostate	67.3469	3	1	None	Unannotated
PLCG1	chr20:39792119+39792355	chr20	+	39792119	39792355	236	GTGT	Non-U2/U12	57.1176	7	0	0	3	0	0	0	55.9322	0	2	T	Unannotated
POGK	chr1:166818977+166819031	chr1	+	166818977	166819031	54	GTTG	Non-U2/U12	65.8824	5	137	0	0	69	6	thyroid,brain,lung,breast,ovary,kidney	46.2963	8	2	G	Unannotated
POLR2G	chr11:62533196+62533715	chr11	+	62533196	62533715	519	GTGT	Non-U2/U12	52.7691	1	2	0	4	4	1	testes	52.7938	1	4	T	Unannotated
POLR3E	chr16:22337194+22337354	chr16	+	22337194	22337354	160	GTGG	Non-U2/U12	64.3233	1	9	0	5	0	0	0	72.5	8	3	G	Unannotated
PPAN	chr19:10218785+10220648	chr19	+	10218785	10220648	1863	GTAA	Non-U2/U12	58.3489	0	11	0	4	0	0	0	54.7504	7	1	None	Unannotated
PPIA	chr7:44838876+44838991	chr7	+	44838876	44838991	115	GTGA	Non-U2/U12	50.253	11	0	0	16	10	2	lung,liver	25.2174	0	3	A	Unannotated
PPIB	chr15:64452396-64454240	chr15	-	64452396	64454240	1844	GGAG	Non-U2/U12	60.8674	0	0	0	4	6	1	lung	49.4577	0	4	A	Unannotated
PPP1CB	chr2:28975041+29004669	chr2	+	28975041	29004669	29628	GGAG	Non-U2/U12	62.9549	5	38	1	17	6	1	colon	39.3142	2	1	None	Unannotated
PPP1R14B	chr11:64012093-64012150	chr11	-	64012093	64012150	57	GGCC	Non-U2/U12	42.1044	20	0	0	3	0	0	0	77.193	2	2	C	Unannotated
PPP2R1A	chr19:52714542+52714572	chr19	+	52714542	52714572	30	GAAG	Non-U2/U12	63.126	8	117	1	2	0	0	0	63.3333	8	1	None	Unannotated
PPP2R5D	chr6:42974344+42974671	chr6	+	42974344	42974671	327	GAAG	Non-U2/U12	65.4964	3	280	3	31	1	0	0	58.4098	6	2	G	ENST00000394110.3
PPPDE2	chr22:41995589-41996177	chr22	-	41995589	41996177	588	GGAC	Non-U2/U12	48.0353	11	0	0	2	21	2	heart,skeletal_muscle	56.8027	6	1	None	Unannotated
PRKD2	chr19:47201083-47204322	chr19	-	47201083	47204322	3239	GAAT	Non-U2/U12	52.009	0	10	1	3	2	0	0	53.4424	9	1	None	Unannotated
PSENEN	chr19:36237664+36237821	chr19	+	36237664	36237821	157	ATGG	Non-U2/U12	54.065	10	27	0	1	0	0	0	59.8726	6	3	G	Unannotated
PSENEN	chr19:36237769+36237815	chr19	+	36237769	36237815	46	CCTG	Non-U2/U12	50.5914	5	1	0	0	13	2	prostate,liver	56.5217	1	4	G	Unannotated
PSENEN	chr19:36237774+36237815	chr19	+	36237774	36237815	41	CTTG	Non-U2/U12	48.0833	5	21	0	4	321	15	thyroid,heart,testes,skeletal_muscle,adipose,brain,lymph_node,colon,liver,lung,adrenal,prostate,ovary,kidney,white_blood_cells	53.6585	4	1	None	Unannotated
PSIP1	chr9:15468840-15468954	chr9	-	15468840	15468954	114	GTGA	Non-U2/U12	63.2733	14	0	0	1	37	4	prostate,ovary,colon,testes	23.6842	1	6	A	Unannotated
PSMA6	chr14:35780100+35782086	chr14	+	35780100	35782086	1986	TGAG	Non-U2/U12	53.2832	4	0	0	17	0	0	0	36.3041	0	1	None	Unannotated
PSMD12	chr17:65334724-65335508	chr17	-	65334724	65335508	784	GTAA	Non-U2/U12	57.3026	10	0	0	0	51	6	heart,skeletal_muscle,lymph_node,colon,lung,ovary	45.4082	4	3	G	Unannotated
PSME2	chr14:24612879-24613183	chr14	-	24612879	24613183	304	GTGA	Non-U2/U12	53.0656	1	0	0	4	12	1	kidney	46.3816	1	1	None	Unannotated
PSME2	chr14:24614672-24614918	chr14	-	24614672	24614918	246	GTGA	Non-U2/U12	58.5833	0	0	0	3	6	1	lymph_node	52.8455	2	2	A	Unannotated
PSME3	chr17:40993951+40994193	chr17	+	40993951	40994193	242	TTAG	Non-U2/U12	69.4503	0	3	0	3	0	0	0	48.7603	5	2	T	Unannotated
PTK2B	chr8:27287641+27287899	chr8	+	27287641	27287899	258	TTAC	Non-U2/U12	48.5586	0	64	0	0	17	3	brain,adrenal,lung	56.5891	5	2	T	Unannotated
PTP4A2	chr1:32374560-32375638	chr1	-	32374560	32375638	1078	GTGA	Non-U2/U12	58.7502	25	0	0	3	24	3	prostate,white_blood_cells,kidney	39.5176	1	5	A	Unannotated
PTRF	chr17:40556390-40556552	chr17	-	40556390	40556552	162	TTTG	Non-U2/U12	54.1961	19	0	2	4	68	5	ovary,adrenal,adipose,breast,testes	61.1111	4	2	C	Unannotated
QKI	chr6:163836092+163836104	chr6	+	163836092	163836104	12	CCAG	Non-U2/U12	48.8199	0	1	0	6	8	1	prostate	75	9	2	C	Unannotated
QPRT	chr16:29708612+29708670	chr16	+	29708612	29708670	58	TTAG	Non-U2/U12	68.5518	2	98	0	0	14	3	ovary,testes,kidney	65.5172	6	3	C	Unannotated
QTRTD1	chr3:113801640+113804519	chr3	+	113801640	113804519	2879	AGAG	Non-U2/U12	56.1953	3	2	0	3	3	0	0	40.5349	0	6	A	Unannotated
RAB1A	chr2:65315268-65315274	chr2	-	65315268	65315274	6	ATAG	Non-U2/U12	63.9949	117	0	0	0	330	2	brain,breast	33.3333	5	2	T	Unannotated
RAB6B	chr3:133546189-133546271	chr3	-	133546189	133546271	82	TGAG	Non-U2/U12	55.4364	6	0	1	0	26	2	brain,heart	52.439	5	1	None	ENST00000543906.1
RASA4B	chr7:102153088-102153113	chr7	-	102153088	102153113	25	CTTA	Non-U2/U12	57.5819	9	0	0	5	0	0	0	64	50	1	None	Unannotated
RASSF1	chr3:50367941-50368045	chr3	-	50367941	50368045	104	CCGG	Non-U2/U12	44.5008	0	118	0	2	6	1	heart	66.3462	3	2	C	Unannotated
RASSF5	chr1:206760193+206760323	chr1	+	206760193	206760323	130	CTTC	Non-U2/U12	54.777	0	31	4	0	0	0	0	46.9231	6	2	C	Unannotated
RBM17	chr10:6147060+6148104	chr10	+	6147060	6148104	1044	GTGA	Non-U2/U12	60.2695	42	0	0	1	23	4	thyroid,brain,breast,testes	33.6207	1	5	A	Unannotated
RP11-161H23.5.1	chr12:49663470-49663610	chr12	-	49663470	49663610	140	CTAC	Non-U2/U12	46.2805	0	19	0	0	52	8	testes,adipose,brain,lymph_node,lung,ovary,prostate,kidney	62.8571	1	1	None	Unannotated
RP11-296E7.1.1	chr6:80775726-80775832	chr6	-	80775726	80775832	106	ACAG	Non-U2/U12	60.4141	3	3	0	0	0	0	0	49.0566	1	2	T	Unannotated
RP11-341A22.2.1	chr9:105967132-105967231	chr9	-	105967132	105967231	99	ATAA	Non-U2/U12	59.0748	0	14	0	0	108	9	thyroid,heart,skeletal_muscle,lymph_node,lung,white_blood_cells,ovary,prostate,kidney	36.3636	3	1	None	Unannotated
RP11-386G11.10.1	chr12:49522721+49523024	chr12	+	49522721	49523024	303	CTAC	Non-U2/U12	44.2955	0	17	0	0	602	16	thyroid,heart,testes,skeletal_muscle,adipose,white_blood_cells,brain,lymph_node,colon,breast,lung,adrenal,prostate,ovary,kidney,liver	35.9736	2	2	C	Unannotated
RP11-475C16.1.1	chr6:153603620-153603725	chr6	-	153603620	153603725	105	CCAG	Non-U2/U12	54.0623	38	63	0	0	0	0	0	46.6667	0	1	None	Unannotated
RP11-521B24.5.1	chr14:105936327-105936399	chr14	-	105936327	105936399	72	GTCT	Non-U2/U12	55.3217	0	0	0	3	29	4	heart,lymph_node,colon,kidney	75	4	2	G	Unannotated
RP11-744D14.1.1	chr16:64294924-64295045	chr16	-	64294924	64295045	121	GAAA	Non-U2/U12	60.038	3	45	0	0	0	0	0	40.4959	2	2	G	Unannotated
RPL10	chrX:153626882+153627678	chrX	+	153626882	153627678	796	GGAG	Non-U2/U12	53.9493	0	0	0	3	6	1	testes	52.3869	0	4	T	Unannotated
RPL10	chrX:153627736+153627827	chrX	+	153627736	153627827	91	GGAG	Non-U2/U12	59.4094	0	0	0	8	12	1	white_blood_cells	58.2418	0	1	None	Unannotated
RPL10	chrX:153628964+153629042	chrX	+	153628964	153629042	78	AAAG	Non-U2/U12	56.6166	0	0	0	6	10	1	kidney	55.1282	3	1	None	Unannotated
RPL10A	chr6:35438125+35438356	chr6	+	35438125	35438356	231	AAAG	Non-U2/U12	62.5478	9	0	0	5	6	1	prostate	54.1126	2	2	G	Unannotated
RPL10A	chr6:35436649+35436723	chr6	+	35436649	35436723	74	AGAG	Non-U2/U12	41.4786	4	0	0	5	11	1	lung	72.973	0	1	None	Unannotated
RPL13	chr16:89628157+89628742	chr16	+	89628157	89628742	585	CTAG	Non-U2/U12	63.1367	3	0	0	102	0	0	0	49.7436	0	2	T	Unannotated
RPL13A	chr19:49994356+49994683	chr19	+	49994356	49994683	327	GTTT	Non-U2/U12	60.5927	0	0	0	5	4	1	adipose	56.5749	0	1	None	Unannotated
RPL13A	chr19:49994356+49994682	chr19	+	49994356	49994682	326	GTGT	Non-U2/U12	61.8733	30	0	0	103	128	9	testes,skeletal_muscle,adipose,lymph_node,colon,breast,lung,adrenal,prostate	56.7485	0	2	T	Unannotated
RPL15P3	chr6:12514534+12514603	chr6	+	12514534	12514603	69	GTTG	Non-U2/U12	52.6011	0	4	0	0	6	2	thyroid,ovary	57.971	5	1	None	Unannotated
RPL21	chr13:27829490+27830320	chr13	+	27829490	27830320	830	AGAG	Non-U2/U12	52.9599	5	0	0	5	3	0	0	41.4458	0	3	G	Unannotated
RPL22	chr1:6253114-6257712	chr1	-	6253114	6257712	4598	TGAG	Non-U2/U12	55.003	40	0	0	5	5	1	breast	46.6507	0	3	T	Unannotated
RPL27A	chr11:8705628+8706265	chr11	+	8705628	8706265	637	GTGC	Non-U2/U12	56.5149	0	0	0	3	17	2	heart,testes	42.7002	0	1	None	Unannotated
RPL29	chr3:52029121-52029440	chr3	-	52029121	52029440	319	GTGC	Non-U2/U12	52.7368	0	0	0	5	13	1	prostate	45.4545	0	2	C	Unannotated
RPL30	chr8:99057315-99057574	chr8	-	99057315	99057574	259	GTGA	Non-U2/U12	60.9548	24	1	0	29	39	6	testes,adipose,lymph_node,colon,adrenal,ovary	58.6873	0	4	A	Unannotated
RPL30	chr8:99057316-99057577	chr8	-	99057316	99057577	261	ACAG	Non-U2/U12	59.8092	8	0	0	3	0	0	0	59.0038	3	5	A	Unannotated
RPL30	chr8:99053585-99053946	chr8	-	99053585	99053946	361	TTTC	Non-U2/U12	46.4606	4	0	0	9	2	0	0	50.9695	0	18	A	Unannotated
RPL31	chr2:101622531+101622811	chr2	+	101622531	101622811	280	AAAG	Non-U2/U12	56.846	15	0	0	3	93	10	heart,testes,lymph_node,lung,breast,colon,adrenal,prostate,kidney,white_blood_cells	36.0714	1	3	A	Unannotated
RPL32	chr3:12877721-12880847	chr3	-	12877721	12880847	3126	GTGA	Non-U2/U12	57.8169	10	0	0	9	61	7	skeletal_muscle,lymph_node,lung,liver,adrenal,prostate,kidney	44.5937	1	2	A	Unannotated
RPL4	chr15:66791988-66792393	chr15	-	66791988	66792393	405	GTCA	Non-U2/U12	54.9961	0	0	0	3	9	2	lymph_node,testes	48.1481	0	1	None	Unannotated
RPL4	chr15:66793442-66793712	chr15	-	66793442	66793712	270	GTGG	Non-U2/U12	62.3003	2	0	0	5	17	2	ovary,prostate	34.0741	1	2	A	Unannotated
RPL41	chr12:56510443+56510559	chr12	+	56510443	56510559	116	GTGA	Non-U2/U12	59.8711	2	0	0	33	6	1	ovary	45.6897	0	2	G	Unannotated
RPL41	chr12:56510582+56510972	chr12	+	56510582	56510972	390	GGAG	Non-U2/U12	54.3006	0	0	0	4	4	1	heart	45.3846	0	2	A	Unannotated
RPL6	chr12:112843180-112843657	chr12	-	112843180	112843657	477	GGAG	Non-U2/U12	56.9466	8	0	0	3	4	1	kidney	36.0587	0	4	A	Unannotated
RPL7L1	chr6:42854452+42856164	chr6	+	42854452	42856164	1712	GCTG	Non-U2/U12	56.8641	26	0	0	0	13	2	adipose,liver	45.9112	6	3	G	Unannotated
RPL7L1	chr6:42855069+42856154	chr6	+	42855069	42856154	1085	CACC	Non-U2/U12	49.9545	0	0	0	4	40	6	testes,brain,colon,breast,ovary,adrenal	46.7281	6	3	C	Unannotated
RPL8	chr8:146016881-146017224	chr8	-	146016881	146017224	343	CGCA	Non-U2/U12	43.515	0	16	0	6	0	0	0	60.9329	0	2	G	Unannotated
RPL8	chr8:146017418-146017495	chr8	-	146017418	146017495	77	GATG	Non-U2/U12	56.6654	3	18	0	0	5	1	lung	71.4286	7	2	G	Unannotated
RPL8	chr8:146015264-146015783	chr8	-	146015264	146015783	519	CACG	Non-U2/U12	56.4784	0	9	0	0	3	1	ovary	60.8863	6	2	G	Unannotated
RPL8	chr8:146016879-146017157	chr8	-	146016879	146017157	278	GTGC	Non-U2/U12	56.7753	11	0	0	5	12	1	ovary	61.5108	0	2	G	Unannotated
RPL9	chr4:39456269-39456484	chr4	-	39456269	39456484	215	GGAG	Non-U2/U12	50.9199	0	0	0	13	11	1	lung	26.5116	0	1	None	Unannotated
RPL9	chr4:39459929-39460014	chr4	-	39459929	39460014	85	GGAG	Non-U2/U12	62.8992	2	0	0	8	6	1	kidney	44.7059	0	2	T	Unannotated
RPLP2	chr11:810036+810233	chr11	+	810036	810233	197	CGAG	Non-U2/U12	43.2093	0	0	0	11	14	3	colon,breast,white_blood_cells	78.1726	0	1	None	Unannotated
RPS10	chr6:34385324-34386146	chr6	-	34385324	34386146	822	TGAG	Non-U2/U12	47.6156	4	0	0	6	19	3	ovary,prostate,kidney	42.2141	0	2	T	Unannotated
RPS10	chr6:34386200-34389506	chr6	-	34386200	34389506	3306	GTGC	Non-U2/U12	59.4452	0	0	0	5	5	1	colon	46.8542	1	1	None	Unannotated
RPS12	chr6:133135920+133136110	chr6	+	133135920	133136110	190	GGAG	Non-U2/U12	60.3576	3	0	0	4	0	0	0	58.4211	3	1	None	Unannotated
RPS13	chr11:17096013-17096644	chr11	-	17096013	17096644	631	AGAG	Non-U2/U12	58.1097	0	0	0	7	3	1	adrenal	39.7781	0	2	T	Unannotated
RPS15A	chr16:18794423-18796059	chr16	-	18794423	18796059	1636	GTGT	Non-U2/U12	59.5701	26	0	0	4	33	4	heart,adipose,white_blood_cells,lung	44.6822	0	2	G	Unannotated
RPS15A	chr16:18794424-18796060	chr16	-	18794424	18796060	1636	GGAG	Non-U2/U12	62.2457	3	0	0	5	0	0	0	44.7433	1	3	T	Unannotated
RPS18	chr6:33239899+33240406	chr6	+	33239899	33240406	507	GTTC	Non-U2/U12	61.1227	4	11	0	0	2	0	0	53.6489	0	1	None	Unannotated
RPS2	chr16:2012657-2012737	chr16	-	2012657	2012737	80	GGAG	Non-U2/U12	72.2059	4	0	0	53	0	0	0	71.25	1	2	A	Unannotated
RPS2	chr16:2012270-2012497	chr16	-	2012270	2012497	227	GTGC	Non-U2/U12	56.6092	0	0	0	54	5	1	ovary	55.9471	0	1	None	Unannotated
RPS27	chr1:153963278+153963591	chr1	+	153963278	153963591	313	GTGC	Non-U2/U12	55.6134	0	0	0	3	3	1	ovary	58.4665	0	2	T	Unannotated
RPS3	chr11:75112774+75113428	chr11	+	75112774	75113428	654	GATG	Non-U2/U12	38.9428	0	0	0	3	5	1	lung	42.6606	0	1	None	Unannotated
RPS3	chr11:75115752+75115810	chr11	+	75115752	75115810	58	GGTG	Non-U2/U12	51.8094	4	0	0	5	0	0	0	56.8966	3	2	G	Unannotated
RPS3A	chr4:152021740+152022127	chr4	+	152021740	152022127	387	GTGA	Non-U2/U12	56.5658	12	0	0	25	22	5	colon,ovary,adipose,breast,white_blood_cells	37.4677	1	3	A	Unannotated
RPS3A	chr4:152024232+152025328	chr4	+	152024232	152025328	1096	TAAG	Non-U2/U12	63.054	0	0	0	25	7	1	lymph_node	39.5985	1	2	G	Unannotated
RPS3A	chr4:152024230+152025328	chr4	+	152024230	152025328	1098	TGAG	Non-U2/U12	60.9703	1	0	0	124	4	1	heart	39.6175	0	1	None	Unannotated
RPS4X	chrX:71495574-71496007	chrX	-	71495574	71496007	433	TGAG	Non-U2/U12	53.0444	11	0	0	114	7	1	ovary	40.1848	0	2	T	Unannotated
RPS4Y1	chrY:2710282+2712117	chrY	+	2710282	2712117	1835	TGAG	Non-U2/U12	49.4465	2	0	0	3	4	1	lung	44.7956	0	2	T	Unannotated
RPS5	chr19:58904497+58904802	chr19	+	58904497	58904802	305	GAGG	Non-U2/U12	52.9665	8	4	0	0	8	1	breast	58.6885	7	1	None	Unannotated
RPS6KA4	chr11:64135987+64136214	chr11	+	64135987	64136214	227	CTCG	Non-U2/U12	53.3288	3	45	0	2	0	0	0	72.2467	7	2	C	Unannotated
RPS8	chr1:45243460+45243671	chr1	+	45243460	45243671	211	GGAG	Non-U2/U12	59.1298	0	0	0	12	7	1	lymph_node	54.9763	0	1	None	Unannotated
RRBP1	chr20:17639744-17639773	chr20	-	17639744	17639773	29	GACA	Non-U2/U12	40.0863	65	2	0	0	432	15	thyroid,heart,testes,adipose,white_blood_cells,brain,lymph_node,colon,breast,lung,adrenal,prostate,ovary,kidney,liver	65.5172	1	7	A	Unannotated
RSRC1	chr3:157828011+157839891	chr3	+	157828011	157839891	11880	GGAG	Non-U2/U12	53.7469	8	4	0	0	0	0	0	36.8519	0	4	A	Unannotated
RTN3	chr11:63517670+63519979	chr11	+	63517670	63519979	2309	GTGA	Non-U2/U12	56.8716	14	0	0	3	0	0	0	43.3088	2	2	A	Unannotated
SAMHD1	chr20:35520206-35520982	chr20	-	35520206	35520982	776	GGTG	Non-U2/U12	45.2288	35	0	0	0	47	6	testes,adipose,lymph_node,breast,adrenal,prostate	52.8351	3	1	None	Unannotated
SAP30BP	chr17:73700894+73702088	chr17	+	73700894	73702088	1194	GTGA	Non-U2/U12	61.2732	0	3	1	3	0	0	0	59.8827	1	4	A	Unannotated
SARS	chr1:109766668+109770973	chr1	+	109766668	109770973	4305	AGAG	Non-U2/U12	48.8274	6	4	0	0	0	0	0	40.2555	1	7	A	Unannotated
SARS2	chr19:39437204-39439206	chr19	-	39437204	39439206	2002	GTTG	Non-U2/U12	62.8798	0	3	0	4	2	0	0	50.2498	3	1	None	Unannotated
SCN1B	chr19:35530923+35530989	chr19	+	35530923	35530989	66	GCGG	Non-U2/U12	52.7437	4	0	0	2	60	4	thyroid,heart,lymph_node,skeletal_muscle	69.697	3	3	A	Unannotated
SCP2	chr1:53393137+53407468	chr1	+	53393137	53407468	14331	GTGT	Non-U2/U12	61.4702	1	0	0	3	4	1	liver	41.4277	0	2	T	Unannotated
SDF4	chr1:1159348-1163848	chr1	-	1159348	1163848	4500	AGAG	Non-U2/U12	61.6701	5	0	0	3	0	0	0	63.0444	0	2	G	Unannotated
SENP6	chr6:76380436+76385151	chr6	+	76380436	76385151	4715	GTGT	Non-U2/U12	59.8412	8	0	0	3	0	0	0	36.6914	1	5	T	Unannotated
SEPT7	chr7:35840882+35872407	chr7	+	35840882	35872407	31525	GAAG	Non-U2/U12	56.7002	17	485	0	0	2	0	0	38.2998	0	1	None	ENST00000350320.6
SEPT9	chr17:75494641+75496489	chr17	+	75494641	75496489	1848	ATGC	Non-U2/U12	61.9123	0	6	0	3	0	0	0	62.2835	11	1	None	Unannotated
SERBP1	chr1:67874674-67874901	chr1	-	67874674	67874901	227	TCAG	Non-U2/U12	61.3343	33	0	0	1	153	13	thyroid,heart,testes,adipose,brain,lymph_node,colon,liver,lung,adrenal,prostate,ovary,kidney	55.5066	8	1	None	Unannotated
SFT2D1	chr6:166739654-166741763	chr6	-	166739654	166741763	2109	GTGT	Non-U2/U12	54.0523	0	0	0	5	4	1	adipose	39.0232	1	3	T	Unannotated
SFXN4	chr10:120900587-120900663	chr10	-	120900587	120900663	76	GGTG	Non-U2/U12	60.8919	10	64	0	8	20	3	thyroid,heart,liver	57.8947	7	4	G	Unannotated
SH3BP5L	chr1:249105658-249105687	chr1	-	249105658	249105687	29	GTCC	Non-U2/U12	52.2345	5	30	0	3	11	2	thyroid,testes	68.9655	7	3	C	Unannotated
SIRT2	chr19:39369516-39369610	chr19	-	39369516	39369610	94	ACAC	Non-U2/U12	66.6363	51	22	0	6	0	0	0	53.1915	9	1	None	Unannotated
SKA2L	chr9:125524266+125524443	chr9	+	125524266	125524443	177	AAAT	Non-U2/U12	51.7684	11	19	0	0	0	0	0	37.2881	0	1	None	Unannotated
SKP1	chr5:133493156-133494170	chr5	-	133493156	133494170	1014	CTGG	Non-U2/U12	51.2161	0	0	0	6	27	3	thyroid,brain,colon	36.785	4	1	None	Unannotated
SKP1	chr5:133509713-133512546	chr5	-	133509713	133512546	2833	CGAG	Non-U2/U12	50.1111	0	0	0	3	7	1	lung	42.1814	0	1	None	Unannotated
SLC25A1	chr22:19164006-19164090	chr22	-	19164006	19164090	84	GTGG	Non-U2/U12	63.0362	29	49	0	1	134	11	thyroid,testes,white_blood_cells,lymph_node,colon,breast,adrenal,prostate,ovary,kidney,liver	70.2381	2	2	G	Unannotated
SLC26A2	chr5:149363389+149363956	chr5	+	149363389	149363956	567	TCGC	Non-U2/U12	49.7084	4	0	1	2	19	4	lung,prostate,adipose,white_blood_cells	40.388	4	2	C	Unannotated
SLC35F5	chr2:114503915-114508001	chr2	-	114503915	114508001	4086	GTGT	Non-U2/U12	56.549	13	5	0	2	30	2	prostate,skeletal_muscle	39.0357	1	6	T	Unannotated
SLC41A1	chr1:205759852-205759900	chr1	-	205759852	205759900	48	AACA	Non-U2/U12	53.2023	6	19	0	0	3	1	heart	54.1667	4	1	None	Unannotated
SLC6A8	chrX:152959472+152959585	chrX	+	152959472	152959585	113	GTGT	Non-U2/U12	53.3875	0	0	0	4	3	1	thyroid	71.6814	0	2	T	Unannotated
SLC9A3R1	chr17:72765032+72765118	chr17	+	72765032	72765118	86	ATGC	Non-U2/U12	34.4044	1	74	0	0	8	2	lymph_node,breast	63.9535	2	1	None	Unannotated
SNRNP27	chr2:70124588+70131384	chr2	+	70124588	70131384	6796	GTTA	Non-U2/U12	63.2421	6	0	0	3	12	2	thyroid,testes	40.6416	2	4	A	Unannotated
SNX1	chr15:64424022+64426958	chr15	+	64424022	64426958	2936	GCGG	Non-U2/U12	59.5778	58	65	0	0	0	0	0	51.3965	9	2	G	Unannotated
SNX17	chr2:27597042+27597213	chr2	+	27597042	27597213	171	GTGT	Non-U2/U12	51.6845	0	2	0	20	8	2	adrenal,testes	43.2749	1	3	T	Unannotated
SOD2	chr6:160100851-160101824	chr6	-	160100851	160101824	973	GGCT	Non-U2/U12	56.2837	1	0	0	5	25	2	prostate,skeletal_muscle	37.9239	4	1	None	Unannotated
SOX30	chr5:157079090-157079163	chr5	-	157079090	157079163	73	TTTC	Non-U2/U12	53.9896	0	0	0	3	6	1	testes	64.3836	3	5	C	Unannotated
SPG21	chr15:65268892-65273201	chr15	-	65268892	65273201	4309	GTGT	Non-U2/U12	59.4448	0	0	0	3	7	1	colon	43.6992	1	2	T	Unannotated
SPOP	chr17:47688677-47688785	chr17	-	47688677	47688785	108	GCCG	Non-U2/U12	66.4202	0	33	0	0	14	1	prostate	53.7037	6	2	G	Unannotated
SRGN	chr10:70856987+70863627	chr10	+	70856987	70863627	6640	GTGA	Non-U2/U12	59.2604	10	26	0	0	36	4	lung,adipose,white_blood_cells,kidney	45.0753	0	2	C	Unannotated
SRP14	chr15:40328586-40328607	chr15	-	40328586	40328607	21	CAAG	Non-U2/U12	54.4031	5	0	0	3	0	0	0	71.4286	9	1	None	Unannotated
SRP9	chr1:225971070+225976942	chr1	+	225971070	225976942	5872	GTGT	Non-U2/U12	54.7657	3	0	0	12	2	0	0	42.047	3	2	T	Unannotated
SRP9P1	chr10:93565996-93566003	chr10	-	93565996	93566003	7	ATAA	Non-U2/U12	40.0635	660	0	0	6	0	0	0	28.5714	2	1	None	Unannotated
SRSF1	chr17:56081429-56081507	chr17	-	56081429	56081507	78	AGCC	Non-U2/U12	62.4536	3	1035	0	0	104	8	heart,testes,brain,lung,breast,adrenal,prostate,kidney	35.8974	7	1	None	Unannotated
SRSF2	chr17:74731661-74731841	chr17	-	74731661	74731841	180	ATAA	Non-U2/U12	51.0805	6	217	3	3	8	1	ovary	37.7778	9	2	A	Unannotated
SRSF7	chr2:38976847-38977156	chr2	-	38976847	38977156	309	AGAG	Non-U2/U12	54.1937	0	3	0	3	0	0	0	35.2751	0	2	A	Unannotated
STAM2	chr2:152976712-152976776	chr2	-	152976712	152976776	64	AGTG	Non-U2/U12	57.139	1	0	0	3	4	1	breast	50	4	1	None	Unannotated
STARD10	chr11:72492243-72492290	chr11	-	72492243	72492290	47	GCGG	Non-U2/U12	50.0013	11	51	0	3	1	0	0	74.4681	6	1	None	Unannotated
STAT3	chr17:40497618-40498609	chr17	-	40497618	40498609	991	GAGG	Non-U2/U12	54.362	89	100	2	5	0	0	0	45.005	9	1	None	Unannotated
STAU2	chr8:74650583-74651990	chr8	-	74650583	74651990	1407	GTGT	Non-U2/U12	62.4259	3	0	0	4	0	0	0	36.1052	0	4	T	Unannotated
STIP1	chr11:63965067+63965326	chr11	+	63965067	63965326	259	GTGA	Non-U2/U12	58.8463	0	0	0	5	3	1	breast	49.8069	2	2	A	Unannotated
SYNCRIP	chr6:86321807-86321935	chr6	-	86321807	86321935	128	CTGG	Non-U2/U12	45.3337	1	0	0	6	41	4	heart,adrenal,colon,white_blood_cells	33.5938	1	2	C	Unannotated
SYT11	chr1:155850414+155850979	chr1	+	155850414	155850979	565	GCGG	Non-U2/U12	51.8657	18	0	0	2	89	7	heart,adipose,brain,lymph_node,colon,white_blood_cells,adrenal	43.3628	1	3	G	Unannotated
SZT2	chr1:43911915+43912045	chr1	+	43911915	43912045	130	GATG	Non-U2/U12	56.6636	0	56	0	0	24	4	thyroid,brain,lymph_node,adipose	54.6154	5	2	G	Unannotated
TALDO1	chr11:760252+763343	chr11	+	760252	763343	3091	AGAG	Non-U2/U12	56.1873	2	3	0	6	1	0	0	53.0249	0	2	A	Unannotated
TBL2	chr7:72984708-72984863	chr7	-	72984708	72984863	155	AATG	Non-U2/U12	50.7102	0	5	0	10	3	0	0	59.3548	5	1	None	Unannotated
TCOF1	chr5:149776406+149776716	chr5	+	149776406	149776716	310	TGTC	Non-U2/U12	31.1424	0	1	0	7	16	2	lung,testes	57.7419	0	21	A	Unannotated
TCOF1	chr5:149751713+149776297	chr5	+	149751713	149776297	24584	GGAG	Non-U2/U12	53.7154	3	8	0	3	0	0	0	53.543	8	3	G	Unannotated
TCP1	chr6:160201119-160201475	chr6	-	160201119	160201475	356	AGAG	Non-U2/U12	49.4175	25	0	0	0	24	3	thyroid,adipose,kidney	31.7416	0	4	A	Unannotated
TET1	chr10:70392169+70392284	chr10	+	70392169	70392284	115	TCTA	Non-U2/U12	40.6898	75	22	0	0	0	0	0	40.8696	0	2	G	Unannotated
TFAM	chr10:60148020+60148430	chr10	+	60148020	60148430	410	GTGA	Non-U2/U12	60.5083	15	0	0	3	36	4	thyroid,adrenal,ovary,skeletal_muscle	35.8537	1	6	A	Unannotated
TFAM	chr10:60148578+60150524	chr10	+	60148578	60150524	1946	AGAG	Non-U2/U12	49.1473	12	17	0	3	7	1	breast	34.5324	0	9	A	Unannotated
THOC7	chr3:63849489-63849498	chr3	-	63849489	63849498	9	CCCG	Non-U2/U12	39.4291	0	7	0	4	0	0	0	100	18	2	C	Unannotated
THRA	chr17:38246243+38246397	chr17	+	38246243	38246397	154	GATG	Non-U2/U12	54.8912	5	0	3	0	0	0	0	44.1558	9	1	None	Unannotated
TMED7	chr5:114961465-114961540	chr5	-	114961465	114961540	75	ACAG	Non-U2/U12	57.9996	5	87	0	5	0	0	0	76	10	1	None	Unannotated
TMEM160	chr19:47549424-47549878	chr19	-	47549424	47549878	454	AGAG	Non-U2/U12	54.0187	0	26	0	1	4	1	thyroid	62.5551	7	1	None	Unannotated
TMEM185AL	chrX:148853774+148853852	chrX	+	148853774	148853852	78	TTAC	Non-U2/U12	65.4061	1	0	0	3	8	1	ovary	67.9487	7	2	C	Unannotated
TMSB4X	chrX:12994480+12994896	chrX	+	12994480	12994896	416	GTGC	Non-U2/U12	60.1115	9	0	0	6	1	0	0	41.1058	1	3	A	Unannotated
TMSB4X	chrX:12994479+12994895	chrX	+	12994479	12994895	416	AGAG	Non-U2/U12	46.8659	78	0	0	4	35	3	lung,prostate,adipose	40.8654	0	2	A	Unannotated
TOP2B	chr3:25654199-25656695	chr3	-	25654199	25656695	2496	GTGA	Non-U2/U12	59.2522	9	3	0	2	0	0	0	30.8494	0	2	A	Unannotated
TOX4	chr14:21961044+21961072	chr14	+	21961044	21961072	28	TTTG	Non-U2/U12	52.0308	31	0	0	1	120	11	thyroid,heart,testes,skeletal_muscle,adipose,brain,lymph_node,lung,white_blood_cells,adrenal,kidney	64.2857	2	1	None	Unannotated
TPI1	chr12:6979575+6979660	chr12	+	6979575	6979660	85	CCTG	Non-U2/U12	61.7042	32	0	0	3	0	0	0	55.2941	8	1	None	Unannotated
TPR	chr1:186318534-186318675	chr1	-	186318534	186318675	141	GGTG	Non-U2/U12	55.1004	0	6	0	5	0	0	0	52.4823	7	3	G	Unannotated
TPT1	chr13:45914919-45915176	chr13	-	45914919	45915176	257	GTGA	Non-U2/U12	46.9779	4	0	0	4	0	0	0	73.1518	0	3	C	Unannotated
TPT1	chr13:45913737-45914129	chr13	-	45913737	45914129	392	CGAG	Non-U2/U12	52.5699	4	0	0	6	1	0	0	31.8878	0	2	A	Unannotated
TPT1	chr13:45913733-45914128	chr13	-	45913733	45914128	395	GTTC	Non-U2/U12	51.79	14	0	0	17	2	0	0	31.6456	4	3	A	Unannotated
TPT1	chr13:45912910-45913631	chr13	-	45912910	45913631	721	GTGT	Non-U2/U12	59.5282	11	0	0	9	12	2	adrenal,liver	36.6158	0	1	None	Unannotated
TPT1	chr13:45914918-45915176	chr13	-	45914918	45915176	258	GTAC	Non-U2/U12	58.8902	22	0	0	106	0	0	0	73.2558	2	2	C	Unannotated
TPT1	chr13:45913736-45914128	chr13	-	45913736	45914128	392	GTGA	Non-U2/U12	60.8175	108	0	0	21	161	12	thyroid,heart,testes,skeletal_muscle,adipose,lymph_node,lung,breast,adrenal,prostate,ovary,kidney	31.6327	0	1	None	Unannotated
TPT1	chr13:45914920-45915177	chr13	-	45914920	45915177	257	CGAG	Non-U2/U12	40.4802	6	0	0	5	4	0	0	73.5409	0	1	None	Unannotated
TRAPPC5	chr19:7747404+7747434	chr19	+	7747404	7747434	30	TCCG	Non-U2/U12	59.249	9	131	0	4	20	3	lymph_node,adipose,white_blood_cells	66.6667	8	2	G	Unannotated
TRIB3	chr20:361566+361599	chr20	+	361566	361599	33	GTCG	Non-U2/U12	64.3765	8	31	3	5	0	0	0	63.6364	67	2	G	Unannotated
TRIM25	chr17:54968661-54968724	chr17	-	54968661	54968724	63	CTAG	Non-U2/U12	57.8821	2	131	2	1	14	3	brain,adrenal,lymph_node	55.5556	4	2	C	ENST00000537230.1
TRIM62	chr1:33611501-33613062	chr1	-	33611501	33613062	1561	CCAG	Non-U2/U12	65.6148	5	1	3	0	0	0	0	55.0288	9	2	A	Unannotated
TSPAN3	chr15:77348204-77348405	chr15	-	77348204	77348405	201	GTGT	Non-U2/U12	62.1174	6	0	0	15	0	0	0	29.8507	0	2	T	Unannotated
TSR1	chr17:2236288-2236981	chr17	-	2236288	2236981	693	GGAT	Non-U2/U12	62.0581	0	4	0	0	123	13	thyroid,heart,adipose,brain,lymph_node,colon,breast,lung,adrenal,prostate,ovary,kidney,white_blood_cells	41.9913	12	2	G	Unannotated
TTC38	chr22:46688786+46688875	chr22	+	46688786	46688875	89	CCAG	Non-U2/U12	57.5484	0	20	0	3	1	0	0	67.4157	5	1	None	Unannotated
TTLL4	chr2:219602360+219602409	chr2	+	219602360	219602409	49	CAAG	Non-U2/U12	64.5885	0	81	1	2	10	2	breast,testes	63.2653	8	1	None	Unannotated
TTLL6	chr17:46881290-46882133	chr17	-	46881290	46882133	843	GTTG	Non-U2/U12	69.3219	14	0	2	18	16	2	colon,testes	42.3488	1	1	None	ENST00000393382.3,ENST00000456415.1
TUBB6	chr18:12308348+12308686	chr18	+	12308348	12308686	338	GTGT	Non-U2/U12	58.2397	4	0	0	12	0	0	0	79.5858	0	3	T	Unannotated
TXNDC15	chr5:134236077+134236765	chr5	+	134236077	134236765	688	GCCA	Non-U2/U12	46.7386	11	0	0	1	55	5	heart,lymph_node,adipose,testes,prostate	48.6919	3	1	None	Unannotated
TXNDC15	chr5:134223416+134223467	chr5	+	134223416	134223467	51	GAAG	Non-U2/U12	59.9405	0	3	3	2	2	0	0	66.6667	7	2	G	Unannotated
UBC	chr12:125398014-125398242	chr12	-	125398014	125398242	228	GTAC	Non-U2/U12	55.1874	35	0	0	9	12	2	brain,ovary	53.9474	5	1	None	Unannotated
UBC	chr12:125396457-125397597	chr12	-	125396457	125397597	1140	ATCC	Non-U2/U12	61.5678	887	38	0	0	45	6	thyroid,breast,ovary,adrenal,kidney,white_blood_cells	52.807	14	2	C	Unannotated
UBE2D1	chr10:60124636+60127683	chr10	+	60124636	60127683	3047	GTGT	Non-U2/U12	59.2097	3	3	0	0	0	0	0	35.0837	0	3	T	Unannotated
UBE2Z	chr17:46986022+46986065	chr17	+	46986022	46986065	43	GCGG	Non-U2/U12	61.273	1	145	2	17	1	0	0	90.6977	5	3	G	Unannotated
UBE3C	chr7:156931864+156931920	chr7	+	156931864	156931920	56	GGCG	Non-U2/U12	56.9071	0	5	0	4	4	1	lung	91.0714	5	2	G	Unannotated
UBE3C	chr7:156931725+156931916	chr7	+	156931725	156931916	191	GCCG	Non-U2/U12	54.3926	0	7	1	2	0	0	0	83.2461	1	3	C	Unannotated
USF2	chr19:35761708+35761986	chr19	+	35761708	35761986	278	GTGA	Non-U2/U12	50.2349	30	14	0	0	27	3	thyroid,adrenal,prostate	42.8058	0	4	A	Unannotated
USO1	chr4:76730203+76731584	chr4	+	76730203	76731584	1381	TGAG	Non-U2/U12	53.6528	3	0	0	4	2	0	0	35.8436	0	2	T	Unannotated
USP5	chr12:6975228+6975406	chr12	+	6975228	6975406	178	AGAG	Non-U2/U12	55.0145	0	7	0	7	0	0	0	61.236	4	1	None	Unannotated
UVRAG	chr11:75672593+75694431	chr11	+	75672593	75694431	21838	GTGA	Non-U2/U12	59.4225	104	2	1	3	11	1	adrenal	38.1262	0	9	A	Unannotated
UXT	chrX:47516637-47516983	chrX	-	47516637	47516983	346	TTAG	Non-U2/U12	62.8518	0	9	0	6	0	0	0	47.1098	8	2	T	Unannotated
VBP1	chrX:154455581+154456665	chrX	+	154455581	154456665	1084	AGAG	Non-U2/U12	55.6465	11	2	0	2	13	2	prostate,adipose	37.1771	0	5	A	Unannotated
VILL	chr3:38039605+38039647	chr3	+	38039605	38039647	42	GTTG	Non-U2/U12	55.5348	0	3	2	1	0	0	0	69.0476	6	1	None	Unannotated
VIM	chr10:17275930+17276692	chr10	+	17275930	17276692	762	GTGT	Non-U2/U12	56.4751	25	0	0	9	53	8	testes,adipose,lymph_node,colon,breast,ovary,prostate,white_blood_cells	45.1444	0	2	T	Unannotated
WDR77	chr1:111983874-111983944	chr1	-	111983874	111983944	70	CTTG	Non-U2/U12	56.1767	0	24	3	0	0	0	0	62.8571	5	2	G	Unannotated
WNK1	chr12:866800+874783	chr12	+	866800	874783	7983	GTAA	Non-U2/U12	61.2992	9	0	0	0	30	2	lung,liver	39.8597	5	2	G	Unannotated
WSB1	chr17:25634945+25636126	chr17	+	25634945	25636126	1181	GTGG	Non-U2/U12	61.3703	4	7	0	0	0	0	0	29.4666	1	4	T	Unannotated
XBP1	chr22:29192111-29192137	chr22	-	29192111	29192137	26	CAAG	Non-U2/U12	57.241	176	223	2	15	1197	15	thyroid,heart,testes,skeletal_muscle,adipose,brain,lymph_node,colon,breast,lung,adrenal,prostate,ovary,kidney,liver	57.6923	6	1	None	Unannotated
XPNPEP3	chr22:41349636+41360050	chr22	+	41349636	41360050	10414	TGAG	Non-U2/U12	51.4633	1	3	0	4	0	0	0	45.41	0	2	T	Unannotated
YBEY	chr21:47713714+47714084	chr21	+	47713714	47714084	370	TGAG	Non-U2/U12	59.4676	24	697	0	0	15	2	lymph_node,liver	55.9459	17	1	None	Unannotated
YBEY	chr21:47712946+47713686	chr21	+	47712946	47713686	740	GTCG	Non-U2/U12	69.7349	59	945	0	0	13	2	thyroid,breast	56.2162	36	2	G	Unannotated
YBX1	chr1:43148318+43148353	chr1	+	43148318	43148353	35	GCCG	Non-U2/U12	54.094	9	0	0	3	0	0	0	80	6	3	G	Unannotated
YTHDF1	chr20:61846987-61847217	chr20	-	61846987	61847217	230	GTTG	Non-U2/U12	60.1799	15	15	0	0	23	3	brain,adipose,white_blood_cells	74.3478	1	1	None	Unannotated
YWHAE	chr17:1268352-1303343	chr17	-	1268352	1303343	34991	ACAG	Non-U2/U12	53.3221	4	0	0	8	0	0	0	44.8944	2	3	A	Unannotated
YWHAZ	chr8:101932979-101936182	chr8	-	101932979	101936182	3203	GTGT	Non-U2/U12	53.3654	3	0	0	5	0	0	0	37.1527	0	1	None	Unannotated

## Sheet: IBM 2.0
RNA-seq data used from the Illumina body map 2.0
GEO Accession	Tissue	Number of spots	Read legth	Protocol	Sequencing plataform
GSM759532	16 Tissues mixture	72451624	100	Single-end	HiSeq 2000
GSM759533	16 Tissues mixture	70743680	100	Single-end	HiSeq 2000
GSM759534	16 Tissues mixture	72321018	100	Single-end	HiSeq 2000
GSM759535	16 Tissues mixture	73520276	100	Single-end	HiSeq 2000
GSM759536	16 Tissues mixture	73420952	100	Single-end	HiSeq 2000
GSM759537	16 Tissues mixture	71937539	100	Single-end	HiSeq 2000
GSM759527	16 Tissues mixture	76274508	100	Single-end	HiSeq 2000
GSM759528	16 Tissues mixture	73773895	100	Single-end	HiSeq 2000
GSM759530	16 Tissues mixture	74249497	100	Single-end	HiSeq 2000
GSM759531	16 Tissues mixture	75929029	100	Single-end	HiSeq 2000
GSM759529	16 Tissues mixture	74756517	100	Single-end	HiSeq 2000
GSM759522	16 Tissues mixture	77258890	100	Single-end	HiSeq 2000
GSM759523	16 Tissues mixture	75982104	100	Single-end	HiSeq 2000
GSM759524	16 Tissues mixture	78243019	100	Single-end	HiSeq 2000
GSM759525	16 Tissues mixture	77229855	100	Single-end	HiSeq 2000
GSM759526	16 Tissues mixture	76447153	100	Single-end	HiSeq 2000
GSM759490	Adipose	76269255	76	Single-end	HiSeq 2000
GSM759492	Adrenal	76171569	76	Single-end	HiSeq 2000
GSM759494	Brain	64313204	76	Single-end	HiSeq 2000
GSM759496	Breast	77195260	76	Single-end	HiSeq 2000
GSM759498	Colon	80257757	76	Single-end	HiSeq 2000
GSM759500	Heart	76766862	76	Single-end	HiSeq 2000
GSM759502	Kidney	79772393	76	Single-end	HiSeq 2000
GSM759504	Liver	77453877	76	Single-end	HiSeq 2000
GSM759506	Lung	81255438	76	Single-end	HiSeq 2000
GSM759508	Lymph node	81916460	76	Single-end	HiSeq 2000
GSM759510	Ovary	81003052	76	Single-end	HiSeq 2000
GSM759512	Prostate	83319902	76	Single-end	HiSeq 2000
GSM759514	Skeletal muscle	82864636	76	Single-end	HiSeq 2000
GSM759516	Testes	82864636	76	Single-end	HiSeq 2000
GSM759518	Thyroid	82044319	76	Single-end	HiSeq 2000
GSM759520	White blod cells	80246657	76	Single-end	HiSeq 2000

## Sheet: ENCODE
RNA-seq data used from the ENCODE project
DCC Accession	File name	Extract	RNA	Number of spots	Read length	Protocol	Sequencing plataform
wgEncodeEH000146	wgEncodeCshlLongRnaSeqGm12878CellPapFastqRd1Rep1.fastq	Cellular	Poly(A)	117876320	76	Paired-end	GAIIx
wgEncodeEH000146	wgEncodeCshlLongRnaSeqGm12878CellPapFastqRd2Rep1.fastq	Cellular	Poly(A)	117876320	76	Paired-end	GAIIx
wgEncodeEH000146	wgEncodeCshlLongRnaSeqGm12878CellPapFastqRd1Rep2.fastq	Cellular	Poly(A)	131831897	76	Paired-end	GAIIx
wgEncodeEH000146	wgEncodeCshlLongRnaSeqGm12878CellPapFastqRd2Rep2.fastq	Cellular	Poly(A)	131831897	76	Paired-end	GAIIx
wgEncodeEH000141	wgEncodeCshlLongRnaSeqGm12878CellTotalFastqRep1Rd1.fastq	Cellular	Total	79736737	76	Paired-end	GAIIx
wgEncodeEH000141	wgEncodeCshlLongRnaSeqGm12878CellTotalFastqRep1Rd2.fastq	Cellular	Total	79736737	76	Paired-end	GAIIx
wgEncodeEH000141	wgEncodeCshlLongRnaSeqGm12878CellTotalFastqRep2Rd1.fastq	Cellular	Total	74421514	76	Paired-end	GAIIx
wgEncodeEH000141	wgEncodeCshlLongRnaSeqGm12878CellTotalFastqRep2Rd2.fastq	Cellular	Total	74421514	76	Paired-end	GAIIx
wgEncodeEH000147	wgEncodeCshlLongRnaSeqGm12878CytosolPapFastqRd1Rep1.fastq	Cytosol	Poly(A)	127696795	76	Paired-end	GAIIx
wgEncodeEH000147	wgEncodeCshlLongRnaSeqGm12878CytosolPapFastqRd2Rep1.fastq	Cytosol	Poly(A)	127696795	76	Paired-end	GAIIx
wgEncodeEH000147	wgEncodeCshlLongRnaSeqGm12878CytosolPapFastqRd1Rep2.fastq	Cytosol	Poly(A)	95520094	76	Paired-end	GAIIx
wgEncodeEH000147	wgEncodeCshlLongRnaSeqGm12878CytosolPapFastqRd2Rep2.fastq	Cytosol	Poly(A)	95520094	76	Paired-end	GAIIx
wgEncodeEH000125	wgEncodeCaltechRnaSeqGm12878R1x75dFastqRep1.fastq	Cellular	Total	24159698	75	Single-end	GAIIx
wgEncodeEH000125	wgEncodeCaltechRnaSeqGm12878R1x75dFastqRep2.fastq	Cellular	Total	45803469	75	Single-end	GAIIx
	I
